# Supplementary material for: Phylogenetic Relatedness Among Plasmids Harbored by Campylobacter jejuni and Campylobacter coli Isolated From Retail Meats
Source: Front Microbiol. 2018 Sep 12;9:2167. doi: 10.3389/fmicb.2018.02167 (PMC6145009; doi:10.3389/fmicb.2018.02167)
Supplement: Supplementary file 1 [file Table_1.XLSX]

## Sheet: Core genome -all pTet plasmids
Supplementary Table 1: Core genome analysis of all pTet plasmids sequences available in genbank (03/24/2018). Analysis was done in Gview server (https://server.gview.ca) using CDS feature of Genbank files.
Plasmid sequence of pCCDM105L was used as reference sequence.
Sequence ID	File	Start	End	Product	Hit File	Hit Sequence ID	Hit Locus	Hit Start	Hit End	Hit Gene	Hit Product	Other	Percent Identity
CP017866.1	pCCDM105L	22345	24264	Tetracycline resistance protein TetO	all_pTet_plasmids_from_genbank_except_pccdm105L	CP023446	CMV38_1905	1709732	1711651		TetO protein	protein_id:ATE69739.1 codon_start:1 desc:Campylobacter jejuni strain 100 chromosome. note:Predicted by Prodigal. Similar to Uniprot:A0A0C4M7A1 transl_table:11	94.85
						CP017857	BLD41_00005	518	2437		tetracycline resistance ribosomal protection protein Tet(O)	codon_start:1 inference:EXISTENCE: similar to AA sequence:RefSeq:WP_012775603.1 note:Derived by automated computational analysis using gene prediction method: Protein Homology. protein_id:APB40404.1 transl_table:11 desc:Campylobacter jejuni strain YQ2210 plasmid pCJDM210L, complete sequence.	100
						CP017418	MTVDSCj13_a0040	37130	39049	tet(O)	tetracycline resistance protein	desc:Campylobacter jejuni strain MTVDSCj13 plasmid pMTVDSCj13-1, complete sequence. transl_table:11 protein_id:AOV09463.1 note:Pfam matches to PF00009.25 GTP_EFTU, and to PF03764.16 EFG_IV, and to PF00679.22 EFG_C, and to PF14492.4 EFG_II codon_start:1	99.9
						CP013037	AR448_09155	32003	33922		tetracycline resistance protein tetM	transl_table:11 desc:Campylobacter coli strain CF2-75 plasmid pccdm2, complete sequence. codon_start:1 inference:EXISTENCE: similar to AA sequence:RefSeq:WP_012775603.1 protein_id:ALL34434.1	99.9
						AY714214		31936	33855		pTet34	desc:Campylobacter jejuni strain 81-176 plasmid pTet, complete sequence. note:similar to tetracycline resistance gene TetO transl_table:11 protein_id:AAX31315.1 codon_start:1	99.95
						CP017419	MTVDSCj16_a0041	37518	39437	tet(O)	tetracycline resistance protein	protein_id:AOV09513.1 desc:Campylobacter jejuni strain MTVDSCj16 plasmid pMTVDSCj16-1, complete sequence. transl_table:11 codon_start:1 note:Pfam matches to PF00009.25 GTP_EFTU, and to PF03764.16 EFG_IV, and to PF00679.22 EFG_C, and to PF14492.4 EFG_II	100
						CP022471	CFK74_08920	41353	43272		tetracycline resistance ribosomal protection protein Tet(O)	codon_start:1 inference:COORDINATES: similar to AA sequence:RefSeq:WP_012775603.1 note:Derived by automated computational analysis using gene prediction method: Protein Homology. protein_id:ASN93178.1 transl_table:11 desc:Campylobacter jejuni strain RM1246-ERRC plasmid pRM1246_ERRC, complete sequence.	99.95
						CP017030	CJ14980A_a0029	27287	29206	tet(O)	tetracycline resistance protein	note:Pfam matches to PF00009.25 GTP_EFTU, and to PF03764.16 EFG_IV, and to PF00679.22 EFG_C, and to PF14492.4 EFG_II codon_start:1 transl_table:11 desc:Campylobacter jejuni subsp. jejuni strain 14980A plasmid pCJ14980A, complete sequence. protein_id:AOH52736.1	99.69
						CP013035	AR446_08745	23857	25776		tetracycline resistance protein tetM	protein_id:ALL32682.1 inference:EXISTENCE: similar to AA sequence:RefSeq:WP_012775603.1 codon_start:1 desc:Campylobacter coli strain HC2-48 plasmid pccdm1, complete sequence. transl_table:11	99.64
						CP017230	FORC46_p0055	45945	47864		Ribosome protection-type tetracycline resistance protein	transl_table:11 desc:Campylobacter jejuni strain FORC_046 plasmid pFORC46.1, complete sequence. codon_start:1 protein_id:ASI88271.1	99.84
						CP013117	ASB61_08750	78054	79973		tetracycline resistance protein tetM	codon_start:1 inference:EXISTENCE: similar to AA sequence:RefSeq:WP_012775603.1 note:Derived by automated computational analysis using gene prediction method: Protein Homology. protein_id:ALM60755.1 transl_table:11 desc:Campylobacter jejuni strain T1-21 plasmid pcjDM, complete sequence.	99.69
						CP007750	CJM129_9550	25773	27692		Tetracycline resistance protein TetO	protein_id:APA80287.1 codon_start:1 desc:Campylobacter jejuni subsp. jejuni M129 plasmid pTet-M129, complete sequence. transl_table:11	100
						CP017872	BLD39_09070	32767	34686		tetracycline resistance ribosomal protection protein Tet(O)	codon_start:1 inference:EXISTENCE: similar to AA sequence:RefSeq:WP_012775603.1 note:Derived by automated computational analysis using gene prediction method: Protein Homology. protein_id:APA56871.1 transl_table:11 desc:Campylobacter coli strain BP3183 plasmid pCCDM183, complete sequence.	99.38
						AY701528		3368	5287		tetracycline resistant protein	protein_id:AAW34142.1 codon_start:1 desc:Campylobacter jejuni plasmid pCG8245, partial sequence. note:TetO. similar to TetO from C. jejuni transl_table:11	99.9
						CP022078	A6J93_00145	25255	27174		tetracycline resistance ribosomal protection protein Tet(O)	protein_id:ASE88905.1 desc:Campylobacter jejuni subsp. jejuni strain FDAARGOS_265 plasmid unnamed1, complete sequence. transl_table:11 inference:COORDINATES: similar to AA sequence:RefSeq:WP_012775603.1 codon_start:1 note:Derived by automated computational analysis using gene prediction method: Protein Homology.	100
						CP023544	CPG33_09310	44660	46579		TetM/TetW/TetO/TetS family tetracycline resistance ribosomal protection protein	desc:Campylobacter jejuni strain CFSAN032806 plasmid pCFSAN032806, complete sequence. transl_table:11 protein_id:ATG66353.1 note:Derived by automated computational analysis using gene prediction method: Protein Homology. inference:COORDINATES: similar to AA sequence:RefSeq:WP_012775603.1 codon_start:1	99.38
						CP001961	CJS3_pTet0010	6713	8632		TetO	desc:Campylobacter jejuni subsp. jejuni S3 plasmid pTet, complete sequence. transl_table:11 protein_id:ADT73513.1 codon_start:1	100
						CP014745	A0W68_09145	46323	48242		tetracycline resistance ribosomal protection protein	transl_table:11 desc:Campylobacter jejuni strain OD267 plasmid pCJDM67 L, complete sequence. protein_id:AMP66077.1 note:Derived by automated computational analysis using gene prediction method: Protein Homology. inference:EXISTENCE: similar to AA sequence:RefSeq:WP_012775603.1 codon_start:1	100
						CP017861	BLD42_09415	27831	29750		tetracycline resistance ribosomal protection protein Tet(O)	desc:Campylobacter jejuni strain TS1218 plasmid pCJDM218, complete sequence. transl_table:11 protein_id:APA48198.1 note:Derived by automated computational analysis using gene prediction method: Protein Homology. inference:EXISTENCE: similar to AA sequence:RefSeq:WP_012775603.1 codon_start:1	100
						CP007752	CJD42_9305	27520	29439		Tetracycline resistance protein TetO	codon_start:1 protein_id:APA82023.1 transl_table:11 desc:Campylobacter jejuni subsp. jejuni D42a plasmid pTet-D42a, complete sequence.	99.64
						CP014743	A0W69_09140	48354	50273		tetracycline resistance ribosomal protection protein	note:Derived by automated computational analysis using gene prediction method: Protein Homology. codon_start:1 inference:EXISTENCE: similar to AA sequence:RefSeq:WP_012775603.1 transl_table:11 desc:Campylobacter jejuni strain WP2202 plasmid pCJDM202, complete sequence. protein_id:AMP64305.1	99.95
						CP002030	ICDCCJ07001_pTet000007	9792	11711		hypothetical protein	desc:Campylobacter jejuni subsp. jejuni ICDCCJ07001 plasmid pTet, complete sequence. note:GO_component: GO:0005622 - intracellular [Evidence IEA]. GO_function: GO:0005525 - GTP binding [Evidence IEA]. GO_function: GO:0003924 - GTPase activity [Evidence IEA]. GO_process: GO:0006412 - translation [Evidence IEA] transl_table:11 protein_id:ADT66932.1 codon_start:1	99.74
						CP000549	CJJ81176_pTet0048	41275	43194		tetO	protein_id:EAQ71799.1 codon_start:1 desc:Campylobacter jejuni subsp. jejuni 81-176 plasmid pTet, partial sequence. note:identified by match to protein family HMM PF00009. match to protein family HMM PF00679. match to protein family HMM PF03144. match to protein family HMM PF03764. match to protein family HMM TIGR00231 transl_table:11	99.95
						CP007182	YSS_10080	41068	42987		tetracycline resistance protein tetM	codon_start:1 inference:COORDINATES: ab initio prediction:GeneMarkS+ note:Derived by automated computational analysis using gene prediction method: GeneMarkS+. protein_id:AHK77845.1 desc:Campylobacter coli RM4661 plasmid pRM4661_48kbp, complete sequence. transl_table:11	99.64
						CP010073	PJ19_09555	32791	34710		tetracycline resistance protein tetM	note:Derived by automated computational analysis using gene prediction method: Protein Homology. inference:EXISTENCE: similar to AA sequence:RefSeq:WP_012775603.1 codon_start:1 desc:Campylobacter jejuni subsp. jejuni strain 01-1512 plasmid pCj1, complete sequence. transl_table:11 protein_id:AJK83773.1	99.95
						CP006710	N755_01771	8508	10427	tetO	tetracycline resistance protein TetO	transl_table:11 desc:Campylobacter jejuni subsp. jejuni 00-2544 plasmid, complete sequence. codon_start:1 protein_id:AGV48589.1	100
						CP020775	B0D73_00005	1	1920		TetM/TetW/TetO/TetS family tetracycline resistance ribosomal protection protein	note:Derived by automated computational analysis using gene prediction method: Protein Homology. codon_start:1 inference:COORDINATES: similar to AA sequence:RefSeq:WP_012775603.1 transl_table:11 desc:Campylobacter jejuni strain YH002 plasmid pCJP002, complete sequence. protein_id:ARJ52047.1	99.9
						CP017869	BLD37_08785	1	1002		tetracycline resistance ribosomal protection protein Tet(O)	inference:EXISTENCE: similar to AA sequence:RefSeq:WP_012775603.1 codon_start:1 note:frameshifted. Derived by automated computational analysis using gene prediction method: Protein Homology. pseudo:_no_value transl_table:11 desc:Campylobacter coli strain MG1116 plasmid pCCDM116L, complete sequence.	100
						CP017877	BLD43_09860	15867	17786		tetracycline resistance ribosomal protection protein Tet(O)	codon_start:1 inference:EXISTENCE: similar to AA sequence:RefSeq:WP_012775603.1 note:Derived by automated computational analysis using gene prediction method: Protein Homology. protein_id:APA60620.1 desc:Campylobacter coli strain ZV1224 plasmid pCCDM224L, complete sequence. transl_table:11	99.69
						CP004067	G157_08880	44627	46546		tetracycline resistance protein	protein_id:AGV10819.1 codon_start:1 desc:Campylobacter coli CVM N29710 plasmid pN29710-1, complete sequence. note:COG0480 Translation elongation factors (GTPases) transl_table:11	99.38
						CP023546	CPG34_08795	29761	31680		TetM/TetW/TetO/TetS family tetracycline resistance ribosomal protection protein	protein_id:ATG68014.1 desc:Campylobacter coli strain CFSAN032805 plasmid pCFSAN032805_1, complete sequence. transl_table:11 codon_start:1 inference:COORDINATES: similar to AA sequence:RefSeq:WP_012775603.1 note:Derived by automated computational analysis using gene prediction method: Protein Homology.	99.38
						CP017026	CC14983A_a0100	100120	102039		tetracycline resistance protein	note:Pfam matches to PF00009.25 GTP_EFTU, and to PF03764.16 EFG_IV, and to PF00679.22 EFG_C, and to PF14492.4 EFG_II desc:Campylobacter coli plasmid pCC14983A-1, complete sequence. transl_table:11 protein_id:AOH51015.1 codon_start:1	100
						KX686749		40931	42850		Tetracycline resistance protein TetO	transl_table:11 desc:Campylobacter coli strain Tx40 plasmid, complete sequence. codon_start:1 protein_id:AQM75603.1	99.58
						CP017854	BLD40_00160	28410	30329		tetracycline resistance ribosomal protection protein Tet(O)	note:Derived by automated computational analysis using gene prediction method: Protein Homology. inference:EXISTENCE: similar to AA sequence:RefSeq:WP_012775603.1 codon_start:1 desc:Campylobacter jejuni strain ZP3204 plasmid pCJDM204L, complete sequence. transl_table:11 protein_id:APB38670.1	100
						CP007180	YSU_09070	45187	47106		tetracycline resistance protein tetM	note:Derived by automated computational analysis using gene prediction method: GeneMarkS+. inference:COORDINATES: ab initio prediction:GeneMarkS+ codon_start:1 transl_table:11 desc:Campylobacter coli RM5611 plasmid pRM5611_48kb, complete sequence. protein_id:AHK75988.1	99.9
						CP011017	VC76_09250	44222	44710	tetO	Tetracycline resistance protein TetO	inference:ab initio prediction:Prodigal:2.6,similar to AA sequence:UniProtKB:P10952 codon_start:1 protein_id:AJW59201.1 desc:Campylobacter coli strain FB1 plasmid pFB1TET, complete sequence. transl_table:11	100
						AY394560		1	1920		tetO	experiment:experimental evidence, no additional details recorded codon_start:1 protein_id:AAR29485.1 transl_table:11 desc:Campylobacter coli plasmid pCC31, complete sequence. note:tetracycline resistance	94.9
						CP017879	BLD36_09175	31795	33714		tetracycline resistance ribosomal protection protein Tet(O)	transl_table:11 desc:Campylobacter coli strain BG2108 plasmid pCCDM108L, complete sequence. protein_id:APA62407.1 note:Derived by automated computational analysis using gene prediction method: Protein Homology. inference:EXISTENCE: similar to AA sequence:RefSeq:WP_012775603.1 codon_start:1	100
						CP013033	AR449_08730	660	2579		tetracycline resistance protein tetM	codon_start:1 inference:EXISTENCE: similar to AA sequence:RefSeq:WP_012775603.1 protein_id:ALL30989.1 transl_table:11 desc:Campylobacter coli strain CO2-160 plasmid pccdm3, complete sequence.	99.9
						CP023446	CMV38_1964	1761949	1763868		TetO protein	note:Predicted by Prodigal. Similar to Uniprot:A0A0C4M7A1 desc:Campylobacter jejuni strain 100 chromosome. transl_table:11 protein_id:ATE69796.1 codon_start:1	94.85
						AY394561		1	1920		tetO	codon_start:1 experiment:experimental evidence, no additional details recorded protein_id:AAR29535.1 transl_table:11 note:tetracycline resistance desc:Campylobacter jejuni plasmid pTet, complete sequence.	99.95
						KJ646012	pCj11601MD_15	14418	16337	tetO	tetracycline resistance protein, TetO	protein_id:AKB09735.1 codon_start:1 desc:Campylobacter jejuni strain 11601MD plasmid p11601MD, complete sequence. transl_table:11	100
						CP017416	MTVDSCj07_a0043	38102	40021	tet(O)	tetracycline resistance protein	note:Pfam matches to PF00009.25 GTP_EFTU, and to PF03764.16 EFG_IV, and to PF00679.22 EFG_C, and to PF14492.4 EFG_II codon_start:1 desc:Campylobacter jejuni strain MTVDSCj07 plasmid pMTVDSCj07-1, complete sequence. transl_table:11 protein_id:AOV09338.1	100
