# Supplementary material for: Phylogenetic Relatedness Among Plasmids Harbored by Campylobacter jejuni and Campylobacter coli Isolated From Retail Meats
Source: Front Microbiol. 2018 Sep 12;9:2167. doi: 10.3389/fmicb.2018.02167 (PMC6145009; doi:10.3389/fmicb.2018.02167)
Supplement: Supplementary file 2 [file Table_2.XLSX]

## Sheet: Sheet1
Supplementary Table 2: Core genome analysis of all pTet plasmids isolated and sequenced from our laboratory. Analysis was done with Gview server (https://server.gview.ca/) using CDS feature of Genbank files of all plasmid sequences.
Plasmid sequence pCCDM105L was used as reference.
Sequence ID	File	Start	End	Product	Hit Sequence ID	Hit File	Hit Locus	Hit Start	Hit End	Hit Product	Percent Identity
CP017866.1	pCCDM105L	289	1968	ATPase provides energy for both assembly of type IV secretion complex and secretion of T-DNA complex (VirB4)	CP017879	all pTet plasmid file from our lab	BLD36_09050	8650	11418	type IV secretion system protein VirB4	100
					CP013035	all pTet plasmid file from our lab	AR446_08610	42466	44064	type IV secretion system protein VirB4	93.31
					CP013033	all pTet plasmid file from our lab	AR449_08865	25368	28136	type IV secretion system protein VirB4	95.18
					CP017866	all pTet plasmid file from our lab	BLD35_08920	1	1968	type IV secretion system protein VirB4	100
					CP014743	all pTet plasmid file from our lab	A0W69_09240	67837	70605	type IV secretion system protein VirB4	93.45
					CP017877	all pTet plasmid file from our lab	BLD43_09965	34996	37764	type IV secretion system protein VirB4	93.57
					CP017861	all pTet plasmid file from our lab	BLD42_09285	3862	6630	type IV secretion system protein VirB4	95.89
					CP017872	all pTet plasmid file from our lab	BLD39_08960	10631	13399	type IV secretion system protein VirB4	95.89
					CP013037	all pTet plasmid file from our lab	AR448_09025	6443	9211	type IV secretion system protein VirB4	95.18
					CP017857	all pTet plasmid file from our lab	BLD41_00140	25841	28609	type IV secretion system protein VirB4	94.82
					CP014745	all pTet plasmid file from our lab	A0W68_09240	65093	67861	type IV secretion system protein VirB4	98.04
					CP017854	all pTet plasmid file from our lab	BLD40_00065	8936	11704	type IV secretion system protein VirB4	94.82
					CP013117	all pTet plasmid file from our lab	ASB61_08655	58580	61348	type IV secretion system protein VirB4	95
					CP017869	all pTet plasmid file from our lab	BLD37_08925	22962	25730	type IV secretion system protein VirB4	98.21
CP017866.1	pCCDM105L	1978	2535	Phage Rha protein	CP017877	all pTet plasmid file from our lab	BLD43_09960	34434	34985	phage regulatory protein	98.2
					CP017879	all pTet plasmid file from our lab	BLD36_09055	11428	11985	phage regulatory protein	100
					CP017854	all pTet plasmid file from our lab	BLD40_00070	11715	12272	phage regulatory protein	93.75
					CP017866	all pTet plasmid file from our lab	BLD35_08935	3219	3752	phage regulatory protein	96.85
					CP014743	all pTet plasmid file from our lab	A0W69_09235	67260	67826	antirepressor	94.06
					CP013117	all pTet plasmid file from our lab	ASB61_08660	61359	61916	antirepressor	93.75
					CP017857	all pTet plasmid file from our lab	BLD41_00145	28620	29177	phage regulatory protein	93.75
					CP017869	all pTet plasmid file from our lab	BLD37_08940	26888	27406	phage regulatory protein	91.36
					CP017869	all pTet plasmid file from our lab	BLD37_08930	25740	26306	phage regulatory protein	92.38
					CP014745	all pTet plasmid file from our lab	A0W68_09235	64526	65083	antirepressor	98.03
					CP017866	all pTet plasmid file from our lab	BLD35_08925	1978	2535	phage regulatory protein	100
					CP017879	all pTet plasmid file from our lab	BLD36_09065	12669	13202	phage regulatory protein	96.85
					CP013037	all pTet plasmid file from our lab	AR448_09020	5875	6432	antirepressor	93.56
					CP017879	all pTet plasmid file from our lab	BLD36_09075	13905	14471	phage regulatory protein	93.38
					CP017861	all pTet plasmid file from our lab	BLD42_09280	3294	3851	phage regulatory protein	94.09
					CP013035	all pTet plasmid file from our lab	AR446_08835	41898	42455	antirepressor	95.35
					CP017866	all pTet plasmid file from our lab	BLD35_08945	4455	5021	phage regulatory protein	93.38
					CP013033	all pTet plasmid file from our lab	AR449_08870	28147	28704	antirepressor	93.74
					CP017872	all pTet plasmid file from our lab	BLD39_08965	13410	13967	phage regulatory protein	94.09
CP017866.1	pCCDM105L	2532	3083	FIG00469571: hypothetical protein	CP017857	all pTet plasmid file from our lab	BLD41_00150	29174	29839	hypothetical protein	97.3
					CP017854	all pTet plasmid file from our lab	BLD40_00075	12269	12934	hypothetical protein	97.3
					CP013035	all pTet plasmid file from our lab	AR446_08830	41236	41901	hypothetical protein	97.3
					CP017866	all pTet plasmid file from our lab	BLD35_08950	5018	5683	hypothetical protein	97.3
					CP014743	all pTet plasmid file from our lab	A0W69_09230	66598	67263	hypothetical protein	94.59
					CP013033	all pTet plasmid file from our lab	AR449_08875	28701	29267	hypothetical protein	94.07
					CP017877	all pTet plasmid file from our lab	BLD43_09955	33871	34437	hypothetical protein	93.22
					CP017869	all pTet plasmid file from our lab	BLD37_08945	27403	28038	hypothetical protein	94.59
					CP014745	all pTet plasmid file from our lab	A0W68_09230	63864	64529	hypothetical protein	97.3
					CP013117	all pTet plasmid file from our lab	ASB61_08665	61913	62578	hypothetical protein	97.3
					CP017872	all pTet plasmid file from our lab	BLD39_08970	13964	14515	hypothetical protein	100
					CP017879	all pTet plasmid file from our lab	BLD36_09060	11982	12533	hypothetical protein	100
					CP017879	all pTet plasmid file from our lab	BLD36_09080	14468	15133	hypothetical protein	97.3
					CP017866	all pTet plasmid file from our lab	BLD35_08930	2532	3083	hypothetical protein	100
					CP017861	all pTet plasmid file from our lab	BLD42_09275	2746	3297	hypothetical protein	100
					CP013037	all pTet plasmid file from our lab	AR448_09015	5312	5878	hypothetical protein	94.07
					CP017869	all pTet plasmid file from our lab	BLD37_08935	26303	26854	hypothetical protein	100
CP017866.1	pCCDM105L	3219	3752	Phage Rha protein	CP014743	all pTet plasmid file from our lab	A0W69_09235	67260	67826	antirepressor	95.56
					CP013117	all pTet plasmid file from our lab	ASB61_08660	61359	61916	antirepressor	95.95
					CP017879	all pTet plasmid file from our lab	BLD36_09055	11428	11985	phage regulatory protein	96.85
					CP017877	all pTet plasmid file from our lab	BLD43_09960	34434	34985	phage regulatory protein	93.53
					CP017854	all pTet plasmid file from our lab	BLD40_00070	11715	12272	phage regulatory protein	95.95
					CP017866	all pTet plasmid file from our lab	BLD35_08935	3219	3752	phage regulatory protein	100
					CP017861	all pTet plasmid file from our lab	BLD42_09280	3294	3851	phage regulatory protein	99.1
					CP013035	all pTet plasmid file from our lab	AR446_08835	41898	42455	antirepressor	95.95
					CP017866	all pTet plasmid file from our lab	BLD35_08945	4455	5021	phage regulatory protein	100
					CP013033	all pTet plasmid file from our lab	AR449_08870	28147	28704	antirepressor	96.49
					CP017872	all pTet plasmid file from our lab	BLD39_08965	13410	13967	phage regulatory protein	99.1
					CP017857	all pTet plasmid file from our lab	BLD41_00145	28620	29177	phage regulatory protein	95.95
					CP017869	all pTet plasmid file from our lab	BLD37_08940	26888	27406	phage regulatory protein	99.59
					CP017869	all pTet plasmid file from our lab	BLD37_08930	25740	26306	phage regulatory protein	98.37
					CP017866	all pTet plasmid file from our lab	BLD35_08925	1978	2535	phage regulatory protein	96.85
					CP014745	all pTet plasmid file from our lab	A0W68_09235	64526	65083	antirepressor	95.95
					CP017879	all pTet plasmid file from our lab	BLD36_09065	12669	13202	phage regulatory protein	100
					CP013037	all pTet plasmid file from our lab	AR448_09020	5875	6432	antirepressor	96.05
					CP017879	all pTet plasmid file from our lab	BLD36_09075	13905	14471	phage regulatory protein	100
CP017866.1	pCCDM105L	4455	5021	Phage Rha protein	CP017866	all pTet plasmid file from our lab	BLD35_08935	3219	3752	phage regulatory protein	100
					CP017854	all pTet plasmid file from our lab	BLD40_00070	11715	12272	phage regulatory protein	92.72
					CP017877	all pTet plasmid file from our lab	BLD43_09960	34434	34985	phage regulatory protein	94.58
					CP017879	all pTet plasmid file from our lab	BLD36_09055	11428	11985	phage regulatory protein	93.38
					CP013117	all pTet plasmid file from our lab	ASB61_08660	61359	61916	antirepressor	92.72
					CP014743	all pTet plasmid file from our lab	A0W69_09235	67260	67826	antirepressor	92.38
					CP013037	all pTet plasmid file from our lab	AR448_09020	5875	6432	antirepressor	93.14
					CP017879	all pTet plasmid file from our lab	BLD36_09075	13905	14471	phage regulatory protein	100
					CP014745	all pTet plasmid file from our lab	A0W68_09235	64526	65083	antirepressor	92.72
					CP017866	all pTet plasmid file from our lab	BLD35_08925	1978	2535	phage regulatory protein	93.38
					CP017879	all pTet plasmid file from our lab	BLD36_09065	12669	13202	phage regulatory protein	100
					CP017857	all pTet plasmid file from our lab	BLD41_00145	28620	29177	phage regulatory protein	92.72
					CP017869	all pTet plasmid file from our lab	BLD37_08940	26888	27406	phage regulatory protein	98.64
					CP017869	all pTet plasmid file from our lab	BLD37_08930	25740	26306	phage regulatory protein	97.88
					CP017872	all pTet plasmid file from our lab	BLD39_08965	13410	13967	phage regulatory protein	95.03
					CP017866	all pTet plasmid file from our lab	BLD35_08945	4455	5021	phage regulatory protein	100
					CP013033	all pTet plasmid file from our lab	AR449_08870	28147	28704	antirepressor	93.46
					CP013035	all pTet plasmid file from our lab	AR446_08835	41898	42455	antirepressor	92.72
					CP017861	all pTet plasmid file from our lab	BLD42_09280	3294	3851	phage regulatory protein	95.03
CP017866.1	pCCDM105L	5018	5683	FIG00471987: hypothetical protein	CP017879	all pTet plasmid file from our lab	BLD36_09080	14468	15133	hypothetical protein	100
					CP017866	all pTet plasmid file from our lab	BLD35_08930	2532	3083	hypothetical protein	97.3
					CP017879	all pTet plasmid file from our lab	BLD36_09060	11982	12533	hypothetical protein	97.3
					CP013037	all pTet plasmid file from our lab	AR448_09015	5312	5878	hypothetical protein	94.5
					CP017869	all pTet plasmid file from our lab	BLD37_08935	26303	26854	hypothetical protein	97.3
					CP017861	all pTet plasmid file from our lab	BLD42_09275	2746	3297	hypothetical protein	97.3
					CP017872	all pTet plasmid file from our lab	BLD39_08970	13964	14515	hypothetical protein	97.3
					CP013033	all pTet plasmid file from our lab	AR449_08875	28701	29267	hypothetical protein	94.5
					CP013117	all pTet plasmid file from our lab	ASB61_08665	61913	62578	hypothetical protein	100
					CP014745	all pTet plasmid file from our lab	A0W68_09230	63864	64529	hypothetical protein	100
					CP017877	all pTet plasmid file from our lab	BLD43_09955	33871	34437	hypothetical protein	93.58
					CP017869	all pTet plasmid file from our lab	BLD37_08945	27403	28038	hypothetical protein	93.22
					CP017854	all pTet plasmid file from our lab	BLD40_00075	12269	12934	hypothetical protein	100
					CP017857	all pTet plasmid file from our lab	BLD41_00150	29174	29839	hypothetical protein	100
					CP013035	all pTet plasmid file from our lab	AR446_08830	41236	41901	hypothetical protein	100
					CP017866	all pTet plasmid file from our lab	BLD35_08950	5018	5683	hypothetical protein	100
					CP014743	all pTet plasmid file from our lab	A0W69_09230	66598	67263	hypothetical protein	98.8
CP017866.1	pCCDM105L	5717	6139	Single-stranded DNA-binding protein	CP013033	all pTet plasmid file from our lab	AR449_08880	29301	29726	single-stranded DNA-binding protein	96.48
					CP013035	all pTet plasmid file from our lab	AR446_08825	40777	41202	single-stranded DNA-binding protein	97.89
					CP017866	all pTet plasmid file from our lab	BLD35_08955	5717	6139	single-stranded DNA-binding protein	100
					CP013117	all pTet plasmid file from our lab	ASB61_08670	62612	63034	single-stranded DNA-binding protein	98.11
					CP013037	all pTet plasmid file from our lab	AR448_09010	4853	5278	single-stranded DNA-binding protein	96.48
					CP014745	all pTet plasmid file from our lab	A0W68_09225	63405	63830	single-stranded DNA-binding protein	97.89
					CP017879	all pTet plasmid file from our lab	BLD36_09085	15167	15589	single-stranded DNA-binding protein	100
					CP017877	all pTet plasmid file from our lab	BLD43_09950	33412	33837	single-stranded DNA-binding protein	98.59
					CP017861	all pTet plasmid file from our lab	BLD42_09270	2290	2712	single-stranded DNA-binding protein	99.76
					CP017854	all pTet plasmid file from our lab	BLD40_00080	12968	13390	single-stranded DNA-binding protein	98.11
					CP017869	all pTet plasmid file from our lab	BLD37_08940	26888	27406	phage regulatory protein	100
					CP017857	all pTet plasmid file from our lab	BLD41_00155	29873	30295	single-stranded DNA-binding protein	98.11
					CP017869	all pTet plasmid file from our lab	BLD37_08950	28072	28497	single-stranded DNA-binding protein	88.26
					CP017872	all pTet plasmid file from our lab	BLD39_08975	14549	14971	single-stranded DNA-binding protein	99.76
					CP014743	all pTet plasmid file from our lab	A0W69_09225	66139	66564	single-stranded DNA-binding protein	96.24
CP017866.1	pCCDM105L	6155	6430	FIG00470457: hypothetical protein	CP017872	all pTet plasmid file from our lab	BLD39_08980	14987	15262	hypothetical protein	100
					CP014743	all pTet plasmid file from our lab	A0W69_09220	65848	66123	hypothetical protein	97.83
					CP017879	all pTet plasmid file from our lab	BLD36_09090	15605	15880	hypothetical protein	100
					CP013117	all pTet plasmid file from our lab	ASB61_08675	63050	63325	hypothetical protein	99.64
					CP014745	all pTet plasmid file from our lab	A0W68_09220	63114	63389	hypothetical protein	98.91
					CP017854	all pTet plasmid file from our lab	BLD40_00085	13406	13681	hypothetical protein	99.64
					CP017866	all pTet plasmid file from our lab	BLD35_08960	6155	6430	hypothetical protein	100
					CP017869	all pTet plasmid file from our lab	BLD37_08955	28513	28788	hypothetical protein	100
					CP013033	all pTet plasmid file from our lab	AR449_08885	29742	30017	hypothetical protein	99.64
					CP017861	all pTet plasmid file from our lab	BLD42_09265	1999	2274	hypothetical protein	100
					CP017877	all pTet plasmid file from our lab	BLD43_09945	33121	33396	hypothetical protein	100
					CP013035	all pTet plasmid file from our lab	AR446_08820	40486	40761	hypothetical protein	98.91
					CP013037	all pTet plasmid file from our lab	AR448_09005	4562	4837	hypothetical protein	99.64
					CP017857	all pTet plasmid file from our lab	BLD41_00160	30311	30586	hypothetical protein	99.64
CP017866.1	pCCDM105L	6434	7423	Minor pilin of type IV secretion complex, VirB5	CP014745	all pTet plasmid file from our lab	A0W68_09215	62139	63110	type IV secretion system protein	95.02
					CP014743	all pTet plasmid file from our lab	A0W69_09215	64858	65844	type IV secretion system protein	95.56
					CP013117	all pTet plasmid file from our lab	ASB61_08680	63329	64315	type IV secretion system protein	94.69
					CP017877	all pTet plasmid file from our lab	BLD43_09940	32131	33117	type IV secretion system protein	97.83
					CP017879	all pTet plasmid file from our lab	BLD36_09095	15884	16873	type IV secretion system protein	100
					CP013035	all pTet plasmid file from our lab	AR446_08815	39511	40482	type IV secretion system protein	94.91
					CP017861	all pTet plasmid file from our lab	BLD42_09260	1006	1995	type IV secretion system protein	100
					CP013033	all pTet plasmid file from our lab	AR449_08890	30021	30992	type IV secretion system protein	95.12
					CP017857	all pTet plasmid file from our lab	BLD41_00165	30590	31576	type IV secretion system protein	94.69
					CP017872	all pTet plasmid file from our lab	BLD39_08985	15266	16255	type IV secretion system protein	99.8
					CP017866	all pTet plasmid file from our lab	BLD35_08965	6434	7423	type IV secretion system protein	100
					CP013037	all pTet plasmid file from our lab	AR448_09000	3587	4558	type IV secretion system protein	95.12
					CP017869	all pTet plasmid file from our lab	BLD37_08960	28792	29787	type IV secretion system protein	99.2
					CP017854	all pTet plasmid file from our lab	BLD40_00090	13685	14671	type IV secretion system protein	94.69
CP017866.1	pCCDM105L	7420	8415	Inner membrane protein of type IV secretion of T-DNA complex, VirB6	CP017877	all pTet plasmid file from our lab	BLD43_09935	31147	32127	conjugal transfer protein TrbL	93.33
					CP017861	all pTet plasmid file from our lab	BLD42_09255	14	1009	conjugal transfer protein TrbL	99.9
					CP017872	all pTet plasmid file from our lab	BLD39_08990	16252	17247	conjugal transfer protein TrbL	99.2
					CP017857	all pTet plasmid file from our lab	BLD41_00170	31580	32572	conjugal transfer protein TrbL	86.05
					CP013035	all pTet plasmid file from our lab	AR446_08810	38516	39514	conjugal transfer protein TrbL	90.29
					CP014745	all pTet plasmid file from our lab	A0W68_09210	61144	62142	conjugal transfer protein TrbL	90.29
					CP014743	all pTet plasmid file from our lab	A0W69_09210	63862	64854	conjugal transfer protein TrbL	85.95
					CP013037	all pTet plasmid file from our lab	AR448_08995	2592	3590	conjugal transfer protein TrbL	89.97
					CP017866	all pTet plasmid file from our lab	BLD35_08970	7420	8415	conjugal transfer protein TrbL	100
					CP017854	all pTet plasmid file from our lab	BLD40_00095	14675	15667	conjugal transfer protein TrbL	86.05
					CP017869	all pTet plasmid file from our lab	BLD37_08965	29784	30779	conjugal transfer protein TrbL	100
					CP013117	all pTet plasmid file from our lab	ASB61_08685	64319	65311	conjugal transfer protein TrbL	86.05
					CP017879	all pTet plasmid file from our lab	BLD36_09100	16870	17865	conjugal transfer protein TrbL	100
					CP013033	all pTet plasmid file from our lab	AR449_08895	30989	31987	conjugal transfer protein TrbL	89.97
CP017866.1	pCCDM105L	8405	8569	Lipoprotein of type IV secretion complex that spans outer membrane and periplasm, VirB7	CP013037	all pTet plasmid file from our lab	AR448_08990	2435	2617	hypothetical protein	95.24
					CP017872	all pTet plasmid file from our lab	BLD39_08995	17222	17401	hypothetical protein	95.15
					CP013033	all pTet plasmid file from our lab	AR449_08900	31962	32144	hypothetical protein	95.24
CP017866.1	pCCDM105L	8559	9218	Inner membrane protein forms channel for type IV secretion of T-DNA complex, VirB8	CP017872	all pTet plasmid file from our lab	BLD39_09000	17391	18050	conjugal transfer protein TraJ	95.61
					CP017869	all pTet plasmid file from our lab	BLD37_08970	30923	31582	conjugal transfer protein TraJ	100
					CP017854	all pTet plasmid file from our lab	BLD40_00100	15814	16476	conjugal transfer protein TraJ	90.11
					CP017877	all pTet plasmid file from our lab	BLD43_09930	30344	31003	conjugal transfer protein TraJ	99.7
					CP013037	all pTet plasmid file from our lab	AR448_08985	1783	2445	conjugal transfer protein TraJ	90.11
					CP014743	all pTet plasmid file from our lab	A0W69_09205	63053	63715	conjugal transfer protein TraJ	90.11
					CP017866	all pTet plasmid file from our lab	BLD35_08975	8559	9218	conjugal transfer protein TraJ	100
					CP013117	all pTet plasmid file from our lab	ASB61_08690	65458	66120	conjugal transfer protein TraJ	90.11
					CP013035	all pTet plasmid file from our lab	AR446_08805	37707	38369	conjugal transfer protein TraJ	90.11
					CP017879	all pTet plasmid file from our lab	BLD36_09105	18009	18668	conjugal transfer protein TraJ	100
					CP013033	all pTet plasmid file from our lab	AR449_08905	32134	32796	conjugal transfer protein TraJ	90.11
					CP014745	all pTet plasmid file from our lab	A0W68_09205	60335	60997	conjugal transfer protein TraJ	90.11
					CP017857	all pTet plasmid file from our lab	BLD41_00175	32719	33381	conjugal transfer protein TraJ	90.11
					CP017861	all pTet plasmid file from our lab	BLD42_09480	42309	42968	conjugal transfer protein TraJ	100
CP017866.1	pCCDM105L	9215	10105	Outer membrane and periplasm component of type IV secretion of T-DNA complex, has secretin-like domain, VirB9	CP013035	all pTet plasmid file from our lab	AR446_08800	36823	37710	hypothetical protein	89.92
					CP017879	all pTet plasmid file from our lab	BLD36_09110	18665	19555	P-type conjugative transfer protein VirB9	100
					CP017877	all pTet plasmid file from our lab	BLD43_09925	29457	30347	P-type conjugative transfer protein VirB9	100
					CP017861	all pTet plasmid file from our lab	BLD42_09475	41422	42312	P-type conjugative transfer protein VirB9	100
					CP017854	all pTet plasmid file from our lab	BLD40_00105	16473	17360	P-type conjugative transfer protein VirB9	89.92
					CP013033	all pTet plasmid file from our lab	AR449_08910	32793	33680	hypothetical protein	92.08
					CP014745	all pTet plasmid file from our lab	A0W68_09200	59451	60338	P-type conjugative transfer protein VirB9	89.92
					CP017866	all pTet plasmid file from our lab	BLD35_08980	9215	10105	P-type conjugative transfer protein VirB9	100
					CP013037	all pTet plasmid file from our lab	AR448_08980	899	1786	hypothetical protein	92.08
					CP017857	all pTet plasmid file from our lab	BLD41_00180	33378	34265	P-type conjugative transfer protein VirB9	89.92
					CP014743	all pTet plasmid file from our lab	A0W69_09200	62169	63056	P-type conjugative transfer protein VirB9	91.72
					CP017872	all pTet plasmid file from our lab	BLD39_09005	18047	18943	P-type conjugative transfer protein VirB9	95.74
					CP017869	all pTet plasmid file from our lab	BLD37_08975	31579	32469	P-type conjugative transfer protein VirB9	100
					CP013117	all pTet plasmid file from our lab	ASB61_08695	66117	67004	P-type conjugative transfer protein VirB9	89.92
CP017866.1	pCCDM105L	10115	11296	Inner membrane protein forms channel for type IV secretion of T-DNA complex (VirB10)	CP017861	all pTet plasmid file from our lab	BLD42_09470	40234	41412	type IV secretion system protein VirB10	97.61
					CP017879	all pTet plasmid file from our lab	BLD36_09115	19565	20746	type IV secretion system protein VirB10	100
					CP017872	all pTet plasmid file from our lab	BLD39_09010	18953	20131	type IV secretion system protein VirB10	93.78
					CP013033	all pTet plasmid file from our lab	AR449_08915	33707	34882	type IV secretion system protein VirB10	81.19
					CP014745	all pTet plasmid file from our lab	A0W68_09195	58252	59424	type IV secretion system protein VirB10	81.22
					CP017877	all pTet plasmid file from our lab	BLD43_09920	28269	29447	type IV secretion system protein VirB10	93.92
					CP017854	all pTet plasmid file from our lab	BLD40_00110	17387	18562	type IV secretion system protein VirB10	81.1
					CP017857	all pTet plasmid file from our lab	BLD41_00185	34292	35467	type IV secretion system protein VirB10	81.1
					CP013035	all pTet plasmid file from our lab	AR446_08795	35624	36796	type IV secretion system protein VirB10	81.22
					CP017869	all pTet plasmid file from our lab	BLD37_08980	32479	33660	type IV secretion system protein VirB10	94.71
					CP017866	all pTet plasmid file from our lab	BLD35_08985	10115	11296	type IV secretion system protein VirB10	100
					CP014743	all pTet plasmid file from our lab	A0W69_09195	60967	62142	type IV secretion system protein VirB10	81.1
					CP013117	all pTet plasmid file from our lab	ASB61_08700	67031	68206	type IV secretion system protein VirB10	81.1
CP017866.1	pCCDM105L	11277	12290	ATPase required for both assembly of type IV secretion complex and secretion of T-DNA complex, VirB11	CP013035	all pTet plasmid file from our lab	AR446_08790	34651	35643	hypothetical protein	90.69
					CP017869	all pTet plasmid file from our lab	BLD37_08985	33641	34654	P-type DNA transfer ATPase VirB11	99.51
					CP017857	all pTet plasmid file from our lab	BLD41_00190	35448	36440	P-type DNA transfer ATPase VirB11	90.69
					CP013033	all pTet plasmid file from our lab	AR449_08920	34863	35855	hypothetical protein	90.79
					CP014743	all pTet plasmid file from our lab	A0W69_09190	59988	60986	P-type DNA transfer ATPase VirB11	90.95
					CP013117	all pTet plasmid file from our lab	ASB61_08705	68187	69179	P-type DNA transfer ATPase VirB11	90.69
					CP014745	all pTet plasmid file from our lab	A0W68_09190	57279	58271	P-type DNA transfer ATPase VirB11	90.69
					CP017854	all pTet plasmid file from our lab	BLD40_00115	18543	19535	P-type DNA transfer ATPase VirB11	90.69
					CP017877	all pTet plasmid file from our lab	BLD43_09915	27281	28288	P-type DNA transfer ATPase VirB11	99.5
					CP017866	all pTet plasmid file from our lab	BLD35_08990	11277	12290	P-type DNA transfer ATPase VirB11	100
					CP013037	all pTet plasmid file from our lab	AR448_09200	42958	43950	hypothetical protein	90.49
					CP017879	all pTet plasmid file from our lab	BLD36_09120	20727	21740	P-type DNA transfer ATPase VirB11	100
					CP017861	all pTet plasmid file from our lab	BLD42_09465	39246	40253	P-type DNA transfer ATPase VirB11	99.6
					CP017872	all pTet plasmid file from our lab	BLD39_09015	20112	21131	P-type DNA transfer ATPase VirB11	99.3
CP017866.1	pCCDM105L	12850	14661	Coupling protein VirD4, ATPase required for T-DNA transfer	CP017877	all pTet plasmid file from our lab	BLD43_09905	25468	26814	sodium:calcium antiporter	93.54
					CP013037	all pTet plasmid file from our lab	AR448_09195	41146	42957	sodium:calcium antiporter	91.68
					CP014745	all pTet plasmid file from our lab	A0W68_09185	55467	57278	sodium:calcium antiporter	91.68
					CP014743	all pTet plasmid file from our lab	A0W69_09180	57500	59311	sodium:calcium antiporter	91.56
					CP017869	all pTet plasmid file from our lab	BLD37_08995	35214	37025	sodium:calcium antiporter	98.51
					CP017866	all pTet plasmid file from our lab	BLD35_09000	12850	14661	sodium:calcium antiporter	100
					CP017877	all pTet plasmid file from our lab	BLD43_09910	26801	27280	hypothetical protein	95
					CP017854	all pTet plasmid file from our lab	BLD40_00120	19536	21347	sodium:calcium antiporter	91.68
					CP013117	all pTet plasmid file from our lab	ASB61_08710	69180	70991	sodium:calcium antiporter	91.68
					CP013033	all pTet plasmid file from our lab	AR449_08925	35856	37667	sodium:calcium antiporter	91.73
					CP017861	all pTet plasmid file from our lab	BLD42_09460	37434	39245	sodium:calcium antiporter	97.46
					CP013035	all pTet plasmid file from our lab	AR446_08785	32839	34650	sodium:calcium antiporter	91.68
					CP017872	all pTet plasmid file from our lab	BLD39_09025	21928	23739	sodium:calcium antiporter	97.3
					CP017857	all pTet plasmid file from our lab	BLD41_00195	36441	38252	sodium:calcium antiporter	91.68
					CP017879	all pTet plasmid file from our lab	BLD36_09130	22300	24111	sodium:calcium antiporter	100
CP017866.1	pCCDM105L	14642	15073	cag pathogenicity island protein (cag12)	CP017879	all pTet plasmid file from our lab	BLD36_09135	24092	24523	cag pathogenicity island protein	100
					CP013117	all pTet plasmid file from our lab	ASB61_08715	70972	71409	cag pathogenicity island protein	88.54
					CP017854	all pTet plasmid file from our lab	BLD40_00125	21328	21765	cag pathogenicity island protein	88.54
					CP017866	all pTet plasmid file from our lab	BLD35_09005	14642	15073	cag pathogenicity island protein	100
					CP013037	all pTet plasmid file from our lab	AR448_09190	40728	41165	cag pathogenicity island protein	88.54
					CP014743	all pTet plasmid file from our lab	A0W69_09175	57082	57519	cag pathogenicity island protein	88.54
					CP013033	all pTet plasmid file from our lab	AR449_08930	37648	38085	cag pathogenicity island protein	88.54
					CP013035	all pTet plasmid file from our lab	AR446_08780	32421	32858	cag pathogenicity island protein	88.54
					CP017857	all pTet plasmid file from our lab	BLD41_00200	38233	38670	cag pathogenicity island protein	88.54
					CP014745	all pTet plasmid file from our lab	A0W68_09180	55049	55486	cag pathogenicity island protein	88.54
					CP017872	all pTet plasmid file from our lab	BLD39_09030	23720	24151	cag pathogenicity island protein	97.92
					CP017869	all pTet plasmid file from our lab	BLD37_09000	37006	37437	cag pathogenicity island protein	97.45
					CP017877	all pTet plasmid file from our lab	BLD43_09900	25056	25487	cag pathogenicity island protein	100
					CP017861	all pTet plasmid file from our lab	BLD42_09455	37022	37453	cag pathogenicity island protein	97.45
CP017866.1	pCCDM105L	15076	15834	IncQ plasmid conjugative transfer protein TraQ (RP4 TrbM homolog)	CP017861	all pTet plasmid file from our lab	BLD42_09450	36261	37019	hypothetical protein	97.89
					CP013117	all pTet plasmid file from our lab	ASB61_08720	71421	72185	hypothetical protein	87.57
					CP017857	all pTet plasmid file from our lab	BLD41_00205	38682	39446	hypothetical protein	87.57
					CP017866	all pTet plasmid file from our lab	BLD35_09010	15076	15834	hypothetical protein	100
					CP013033	all pTet plasmid file from our lab	AR449_08935	38097	38861	hypothetical protein	87.57
					CP017854	all pTet plasmid file from our lab	BLD40_00130	21777	22541	hypothetical protein	87.57
					CP017879	all pTet plasmid file from our lab	BLD36_09140	24526	25284	hypothetical protein	100
					CP017872	all pTet plasmid file from our lab	BLD39_09035	24154	24912	hypothetical protein	98.68
					CP017869	all pTet plasmid file from our lab	BLD37_09005	37440	38198	hypothetical protein	95.26
					CP013035	all pTet plasmid file from our lab	AR446_08775	31645	32409	hypothetical protein	87.57
					CP014745	all pTet plasmid file from our lab	A0W68_09175	54273	55037	hypothetical protein	87.57
					CP017877	all pTet plasmid file from our lab	BLD43_09895	24295	25053	hypothetical protein	96.05
					CP013037	all pTet plasmid file from our lab	AR448_09185	39952	40716	hypothetical protein	87.57
					CP014743	all pTet plasmid file from our lab	A0W69_09170	56306	57070	hypothetical protein	87.57
CP017866.1	pCCDM105L	15834	16634	FIG00469957: hypothetical protein	CP017872	all pTet plasmid file from our lab	BLD39_09040	24915	25712	hypothetical protein	96.99
					CP017861	all pTet plasmid file from our lab	BLD42_09445	35461	36258	hypothetical protein	98.12
					CP013117	all pTet plasmid file from our lab	ASB61_08725	72188	72985	hypothetical protein	91.35
					CP014743	all pTet plasmid file from our lab	A0W69_09165	55506	56303	hypothetical protein	90.98
					CP017877	all pTet plasmid file from our lab	BLD43_09890	23495	24292	hypothetical protein	98.87
					CP013035	all pTet plasmid file from our lab	AR446_08770	30845	31642	hypothetical protein	91.35
					CP017869	all pTet plasmid file from our lab	BLD37_09010	38201	38998	hypothetical protein	99.12
					CP017866	all pTet plasmid file from our lab	BLD35_09015	15837	16634	hypothetical protein	100
					CP017854	all pTet plasmid file from our lab	BLD40_00135	22544	23341	hypothetical protein	91.35
					CP013037	all pTet plasmid file from our lab	AR448_09180	39152	39949	hypothetical protein	91.35
					CP017879	all pTet plasmid file from our lab	BLD36_09145	25287	26084	hypothetical protein	100
					CP013033	all pTet plasmid file from our lab	AR449_08940	38864	39661	hypothetical protein	91.35
					CP014745	all pTet plasmid file from our lab	A0W68_09170	53473	54270	hypothetical protein	91.35
					CP017857	all pTet plasmid file from our lab	BLD41_00210	39449	40246	hypothetical protein	91.35
CP017866.1	pCCDM105L	16710	17330	FIG00470273: hypothetical protein	CP017879	all pTet plasmid file from our lab	BLD36_09150	26160	26780	hypothetical protein	100
					CP017854	all pTet plasmid file from our lab	BLD40_00140	23412	24032	hypothetical protein	94.2
					CP017869	all pTet plasmid file from our lab	BLD37_09015	39074	39694	hypothetical protein	99.52
					CP013117	all pTet plasmid file from our lab	ASB61_08730	73056	73676	hypothetical protein	94.2
					CP013035	all pTet plasmid file from our lab	AR446_08765	30154	30774	hypothetical protein	94.2
					CP017872	all pTet plasmid file from our lab	BLD39_09045	25786	26406	hypothetical protein	97.91
					CP017857	all pTet plasmid file from our lab	BLD41_00215	40317	40937	hypothetical protein	94.2
					CP014743	all pTet plasmid file from our lab	A0W69_09160	54813	55433	hypothetical protein	93.56
					CP013037	all pTet plasmid file from our lab	AR448_09175	38461	39081	hypothetical protein	94.2
					CP017866	all pTet plasmid file from our lab	BLD35_09020	16710	17330	hypothetical protein	100
					CP013033	all pTet plasmid file from our lab	AR449_08945	39732	40352	hypothetical protein	94.04
					CP017877	all pTet plasmid file from our lab	BLD43_09885	22801	23421	hypothetical protein	98.07
					CP014745	all pTet plasmid file from our lab	A0W68_09165	52782	53402	hypothetical protein	94.2
					CP017861	all pTet plasmid file from our lab	BLD42_09440	34765	35385	hypothetical protein	99.52
CP017866.1	pCCDM105L	20367	21788	FIG00470802: hypothetical protein	CP017854	all pTet plasmid file from our lab	BLD40_00150	26432	27853	hypothetical protein	99.65
					CP017879	all pTet plasmid file from our lab	BLD36_09165	29817	31238	hypothetical protein	100
					CP017861	all pTet plasmid file from our lab	BLD42_09425	30307	31728	hypothetical protein	100
					CP017877	all pTet plasmid file from our lab	BLD43_09870	18343	19764	hypothetical protein	99.72
					CP014743	all pTet plasmid file from our lab	A0W69_09150	50830	52251	hypothetical protein	99.23
					CP014745	all pTet plasmid file from our lab	A0W68_09155	48799	50220	hypothetical protein	99.58
					CP013035	all pTet plasmid file from our lab	AR446_08755	26333	27754	hypothetical protein	99.58
					CP013033	all pTet plasmid file from our lab	AR449_08720	1	103	hypothetical protein	100
					CP013033	all pTet plasmid file from our lab	AR449_08720	42913	44228	hypothetical protein	99.7
					CP017857	all pTet plasmid file from our lab	BLD41_00225	43337	44758	hypothetical protein	99.65
					CP017872	all pTet plasmid file from our lab	BLD39_09060	29443	30864	hypothetical protein	99.72
					CP013117	all pTet plasmid file from our lab	ASB61_08740	76076	77497	hypothetical protein	99.58
					CP017866	all pTet plasmid file from our lab	BLD35_09035	20367	21788	hypothetical protein	100
					CP017869	all pTet plasmid file from our lab	BLD37_09030	42731	44152	hypothetical protein	100
					CP013037	all pTet plasmid file from our lab	AR448_09165	34479	35900	hypothetical protein	99.72
CP017866.1	pCCDM105L	22345	24264	Tetracycline resistance protein TetO	CP017869	all pTet plasmid file from our lab	BLD37_08785	1	1002	tetracycline resistance ribosomal protection protein Tet(O)	100
					CP017872	all pTet plasmid file from our lab	BLD39_09070	32767	34686	tetracycline resistance ribosomal protection protein Tet(O)	99.38
					CP017861	all pTet plasmid file from our lab	BLD42_09415	27831	29750	tetracycline resistance ribosomal protection protein Tet(O)	100
					CP013035	all pTet plasmid file from our lab	AR446_08745	23857	25776	tetracycline resistance protein tetM	99.64
					CP013037	all pTet plasmid file from our lab	AR448_09155	32003	33922	tetracycline resistance protein tetM	99.9
					CP014743	all pTet plasmid file from our lab	A0W69_09140	48354	50273	tetracycline resistance ribosomal protection protein	99.95
					CP017866	all pTet plasmid file from our lab	BLD35_09045	22345	24264	tetracycline resistance ribosomal protection protein Tet(O)	100
					CP017869	all pTet plasmid file from our lab	BLD37_08785	44709	45633	tetracycline resistance ribosomal protection protein Tet(O)	100
					CP017879	all pTet plasmid file from our lab	BLD36_09175	31795	33714	tetracycline resistance ribosomal protection protein Tet(O)	100
					CP014745	all pTet plasmid file from our lab	A0W68_09145	46323	48242	tetracycline resistance ribosomal protection protein	100
					CP017854	all pTet plasmid file from our lab	BLD40_00160	28410	30329	tetracycline resistance ribosomal protection protein Tet(O)	100
					CP013117	all pTet plasmid file from our lab	ASB61_08750	78054	79973	tetracycline resistance protein tetM	99.69
					CP017877	all pTet plasmid file from our lab	BLD43_09860	15867	17786	tetracycline resistance ribosomal protection protein Tet(O)	99.69
					CP017857	all pTet plasmid file from our lab	BLD41_00005	518	2437	tetracycline resistance ribosomal protection protein Tet(O)	100
					CP013033	all pTet plasmid file from our lab	AR449_08730	660	2579	tetracycline resistance protein tetM	99.9
CP017866.1	pCCDM105L	26118	26630	FIG00469626: hypothetical protein	CP017877	all pTet plasmid file from our lab	BLD43_09825	11766	12278	hypothetical protein	100
					CP017866	all pTet plasmid file from our lab	BLD35_09065	26118	26630	hypothetical protein	100
					CP014745	all pTet plasmid file from our lab	A0W68_09135	44746	45258	hypothetical protein	100
					CP017872	all pTet plasmid file from our lab	BLD39_09155	45685	46197	hypothetical protein	100
					CP013033	all pTet plasmid file from our lab	AR449_08740	3644	4156	hypothetical protein	100
					CP017857	all pTet plasmid file from our lab	BLD41_00020	4290	4802	hypothetical protein	100
					CP013037	all pTet plasmid file from our lab	AR448_09145	30426	30938	hypothetical protein	100
					CP017869	all pTet plasmid file from our lab	BLD37_08805	2856	3368	hypothetical protein	100
					CP013117	all pTet plasmid file from our lab	ASB61_08275	4373	4885	hypothetical protein	100
					CP017879	all pTet plasmid file from our lab	BLD36_09195	35568	36080	hypothetical protein	100
					CP017854	all pTet plasmid file from our lab	BLD40_00175	32182	32694	hypothetical protein	100
					CP014743	all pTet plasmid file from our lab	A0W69_09105	43499	44011	hypothetical protein	100
					CP017861	all pTet plasmid file from our lab	BLD42_09395	25465	25977	hypothetical protein	100
					CP013035	all pTet plasmid file from our lab	AR446_08715	19930	20442	hypothetical protein	100
CP017866.1	pCCDM105L	26705	27184	FIG00471537: hypothetical protein	CP013033	all pTet plasmid file from our lab	AR449_08745	4153	4710	hypothetical protein	100
					CP017854	all pTet plasmid file from our lab	BLD40_00180	32691	33248	hypothetical protein	100
					CP013037	all pTet plasmid file from our lab	AR448_09140	29872	30429	hypothetical protein	100
					CP017877	all pTet plasmid file from our lab	BLD43_09820	11212	11769	hypothetical protein	100
					CP014745	all pTet plasmid file from our lab	A0W68_09130	44192	44749	hypothetical protein	100
					CP013035	all pTet plasmid file from our lab	AR446_08710	19376	19933	hypothetical protein	100
					CP017866	all pTet plasmid file from our lab	BLD35_09070	26627	27184	hypothetical protein	100
					CP017857	all pTet plasmid file from our lab	BLD41_00025	4799	5356	hypothetical protein	100
					CP014743	all pTet plasmid file from our lab	A0W69_09100	42945	43502	hypothetical protein	100
					CP017861	all pTet plasmid file from our lab	BLD42_09390	24911	25468	hypothetical protein	100
					CP017872	all pTet plasmid file from our lab	BLD39_09160	46194	46751	hypothetical protein	100
					CP017879	all pTet plasmid file from our lab	BLD36_09200	36077	36634	hypothetical protein	100
					CP013117	all pTet plasmid file from our lab	ASB61_08280	4882	5439	hypothetical protein	100
					CP017869	all pTet plasmid file from our lab	BLD37_08810	3365	3922	hypothetical protein	100
CP017866.1	pCCDM105L	27189	27455	FIG00469557: hypothetical protein	CP017879	all pTet plasmid file from our lab	BLD36_09205	36639	36905	hypothetical protein	100
					CP014743	all pTet plasmid file from our lab	A0W69_09095	42674	42940	hypothetical protein	100
					CP017857	all pTet plasmid file from our lab	BLD41_00030	5361	5627	hypothetical protein	100
					CP017869	all pTet plasmid file from our lab	BLD37_08815	3927	4193	hypothetical protein	100
					CP017877	all pTet plasmid file from our lab	BLD43_09815	10941	11207	hypothetical protein	100
					CP014745	all pTet plasmid file from our lab	A0W68_09125	43921	44187	hypothetical protein	100
					CP013033	all pTet plasmid file from our lab	AR449_08750	4715	4981	hypothetical protein	100
					CP017861	all pTet plasmid file from our lab	BLD42_09385	24640	24906	hypothetical protein	100
					CP013035	all pTet plasmid file from our lab	AR446_08705	19105	19371	hypothetical protein	100
					CP017854	all pTet plasmid file from our lab	BLD40_00185	33253	33519	hypothetical protein	100
					CP017872	all pTet plasmid file from our lab	BLD39_09165	46756	47022	hypothetical protein	100
					CP013117	all pTet plasmid file from our lab	ASB61_08285	5444	5710	hypothetical protein	100
					CP013037	all pTet plasmid file from our lab	AR448_09135	29601	29867	hypothetical protein	100
					CP017866	all pTet plasmid file from our lab	BLD35_09075	27189	27455	hypothetical protein	100
CP017866.1	pCCDM105L	27514	28074	FIG00469385: hypothetical protein	CP013033	all pTet plasmid file from our lab	AR449_08755	5040	5600	hypothetical protein	100
					CP014743	all pTet plasmid file from our lab	A0W69_09090	42055	42615	hypothetical protein	96.97
					CP013117	all pTet plasmid file from our lab	ASB61_08290	5769	6329	hypothetical protein	100
					CP017879	all pTet plasmid file from our lab	BLD36_09210	36964	37524	hypothetical protein	100
					CP014743	all pTet plasmid file from our lab	A0W69_09340	88286	88846	hypothetical protein	95.54
					CP017866	all pTet plasmid file from our lab	BLD35_09080	27514	28074	hypothetical protein	100
					CP017861	all pTet plasmid file from our lab	BLD42_09380	24021	24581	hypothetical protein	100
					CP017872	all pTet plasmid file from our lab	BLD39_09170	47081	47641	hypothetical protein	100
					CP014745	all pTet plasmid file from our lab	A0W68_09120	43302	43862	hypothetical protein	99.47
					CP013035	all pTet plasmid file from our lab	AR446_08700	18486	19046	hypothetical protein	100
					CP014745	all pTet plasmid file from our lab	A0W68_09325	85625	86185	hypothetical protein	95.54
					CP013037	all pTet plasmid file from our lab	AR448_09130	28982	29542	hypothetical protein	100
					CP017857	all pTet plasmid file from our lab	BLD41_00035	5686	6246	hypothetical protein	100
					CP017854	all pTet plasmid file from our lab	BLD40_00190	33578	34138	hypothetical protein	100
					CP017869	all pTet plasmid file from our lab	BLD37_08820	4252	4812	hypothetical protein	100
					CP017877	all pTet plasmid file from our lab	BLD43_09810	10322	10882	hypothetical protein	100
CP017866.1	pCCDM105L	28077	28343	FIG00469707: hypothetical protein	CP013035	all pTet plasmid file from our lab	AR446_08695	18217	18483	hypothetical protein	100
					CP013037	all pTet plasmid file from our lab	AR448_09125	28713	28979	hypothetical protein	100
					CP017861	all pTet plasmid file from our lab	BLD42_09375	23752	24018	hypothetical protein	100
					CP017872	all pTet plasmid file from our lab	BLD39_09175	47644	47910	hypothetical protein	97.38
					CP017879	all pTet plasmid file from our lab	BLD36_09215	37527	37793	hypothetical protein	100
					CP017854	all pTet plasmid file from our lab	BLD40_00195	34141	34407	hypothetical protein	100
					CP017877	all pTet plasmid file from our lab	BLD43_09805	10053	10319	hypothetical protein	100
					CP017857	all pTet plasmid file from our lab	BLD41_00040	6249	6515	hypothetical protein	100
					CP017869	all pTet plasmid file from our lab	BLD37_08825	4815	5081	hypothetical protein	100
					CP014743	all pTet plasmid file from our lab	A0W69_09085	41786	42052	hypothetical protein	95.13
					CP014745	all pTet plasmid file from our lab	A0W68_09320	85356	85622	hypothetical protein	100
					CP014743	all pTet plasmid file from our lab	A0W69_09335	88017	88283	hypothetical protein	100
					CP013033	all pTet plasmid file from our lab	AR449_08760	5603	5869	hypothetical protein	100
					CP013117	all pTet plasmid file from our lab	ASB61_08295	6332	6598	hypothetical protein	100
					CP014745	all pTet plasmid file from our lab	A0W68_09115	43033	43299	hypothetical protein	95.13
					CP017866	all pTet plasmid file from our lab	BLD35_09085	28077	28343	hypothetical protein	100
CP017866.1	pCCDM105L	28390	34188	helicase, Snf2 family	CP013035	all pTet plasmid file from our lab	AR446_08690	12372	18170	helicase	99.31
					CP017872	all pTet plasmid file from our lab	BLD39_09180	48057	48533	hypothetical protein	95.21
					CP017872	all pTet plasmid file from our lab	BLD39_09185	48470	53752	helicase	99.03
					CP017879	all pTet plasmid file from our lab	BLD36_09220	37840	43638	helicase	100
					CP017857	all pTet plasmid file from our lab	BLD41_00045	6562	12375	helicase	98.99
					CP017854	all pTet plasmid file from our lab	BLD40_00200	34454	40267	helicase	98.99
					CP013033	all pTet plasmid file from our lab	AR449_08770	6429	11711	helicase	99.05
					CP013037	all pTet plasmid file from our lab	AR448_09120	22868	28666	helicase	99.41
					CP013117	all pTet plasmid file from our lab	ASB61_08300	6645	12443	helicase	99.34
					CP013033	all pTet plasmid file from our lab	AR449_08765	6016	6492	hypothetical protein	95.83
					CP017866	all pTet plasmid file from our lab	BLD35_09090	28390	34188	helicase	100
					CP017861	all pTet plasmid file from our lab	BLD42_09370	17907	23705	helicase	99.74
					CP017869	all pTet plasmid file from our lab	BLD37_08830	5128	10926	helicase	99.72
					CP017877	all pTet plasmid file from our lab	BLD43_09800	4208	10006	helicase	99.36
					CP014745	all pTet plasmid file from our lab	A0W68_09315	79514	85309	helicase	99.13
					CP014743	all pTet plasmid file from our lab	A0W69_09330	82175	87970	helicase	99.13
CP017866.1	pCCDM105L	34940	36328	IncQ plasmid conjugative transfer DNA nicking endonuclease TraR (pTi VirD2 homolog)	CP013035	all pTet plasmid file from our lab	AR446_08680	10232	11620	spore coat protein CotH	100
					CP013033	all pTet plasmid file from our lab	AR449_08780	12877	14265	spore coat protein CotH	98.27
					CP017861	all pTet plasmid file from our lab	BLD42_09355	14917	16305	spore coat protein CotH	98.2
					CP013117	all pTet plasmid file from our lab	ASB61_08570	46136	47524	spore coat protein CotH	99.93
					CP017854	all pTet plasmid file from our lab	BLD40_00210	41290	42678	spore coat protein CotH	98.7
					CP017869	all pTet plasmid file from our lab	BLD37_08845	12528	13916	spore coat protein CotH	98.2
					CP017866	all pTet plasmid file from our lab	BLD35_09100	34940	36328	spore coat protein CotH	100
					CP017879	all pTet plasmid file from our lab	BLD36_09230	44390	45778	spore coat protein CotH	100
					CP017877	all pTet plasmid file from our lab	BLD43_10065	53212	54600	spore coat protein CotH	98.42
					CP017872	all pTet plasmid file from our lab	BLD39_08885	230	1618	spore coat protein CotH	98.34
					CP017857	all pTet plasmid file from our lab	BLD41_00055	13398	14786	spore coat protein CotH	98.7
					CP014743	all pTet plasmid file from our lab	A0W69_09320	79621	81009	spore coat protein CotH	98.2
					CP014745	all pTet plasmid file from our lab	A0W68_09305	76960	78348	spore coat protein CotH	98.2
					CP013037	all pTet plasmid file from our lab	AR448_09110	20314	21702	spore coat protein CotH	98.27
CP017866.1	pCCDM105L	36328	36879	Ribbon-helix-helix protein, copG family domain protein	CP017879	all pTet plasmid file from our lab	BLD36_08980	1	143	hypothetical protein	100
					CP017879	all pTet plasmid file from our lab	BLD36_08980	45778	46186	hypothetical protein	100
					CP017872	all pTet plasmid file from our lab	BLD39_08890	1618	2169	hypothetical protein	99.64
					CP017854	all pTet plasmid file from our lab	BLD40_00215	42678	43229	hypothetical protein	100
					CP013037	all pTet plasmid file from our lab	AR448_09105	19763	20314	hypothetical protein	99.09
					CP017869	all pTet plasmid file from our lab	BLD37_08850	13916	14467	hypothetical protein	99.28
					CP017857	all pTet plasmid file from our lab	BLD41_00060	14786	15337	hypothetical protein	100
					CP014743	all pTet plasmid file from our lab	A0W69_09315	79070	79621	hypothetical protein	99.09
					CP017877	all pTet plasmid file from our lab	BLD43_10060	52661	53212	hypothetical protein	99.09
					CP017866	all pTet plasmid file from our lab	BLD35_09105	36328	36879	hypothetical protein	100
					CP013035	all pTet plasmid file from our lab	AR446_08675	9681	10232	hypothetical protein	100
					CP013033	all pTet plasmid file from our lab	AR449_08785	14265	14816	hypothetical protein	99.09
					CP014745	all pTet plasmid file from our lab	A0W68_09300	76409	76960	hypothetical protein	99.09
					CP017861	all pTet plasmid file from our lab	BLD42_09350	14366	14917	hypothetical protein	99.28
					CP013117	all pTet plasmid file from our lab	ASB61_08575	47524	48075	hypothetical protein	100
CP017866.1	pCCDM105L	37073	37354	FIG00470991: hypothetical protein	CP017872	all pTet plasmid file from our lab	BLD39_08895	2363	2644	hypothetical protein	99.28
					CP017869	all pTet plasmid file from our lab	BLD37_08855	14661	14942	hypothetical protein	100
					CP017866	all pTet plasmid file from our lab	BLD35_09110	37073	37354	hypothetical protein	100
					CP017879	all pTet plasmid file from our lab	BLD36_08985	337	618	hypothetical protein	100
					CP014743	all pTet plasmid file from our lab	A0W69_09310	78595	78876	hypothetical protein	99.65
					CP013037	all pTet plasmid file from our lab	AR448_09100	19288	19569	hypothetical protein	99.65
					CP017861	all pTet plasmid file from our lab	BLD42_09345	13891	14172	hypothetical protein	98.92
					CP014745	all pTet plasmid file from our lab	A0W68_09295	75934	76215	hypothetical protein	100
					CP013033	all pTet plasmid file from our lab	AR449_08790	15010	15291	hypothetical protein	99.65
					CP013117	all pTet plasmid file from our lab	ASB61_08580	48269	48550	hypothetical protein	99.65
					CP017854	all pTet plasmid file from our lab	BLD40_00220	43423	43704	hypothetical protein	100
					CP017857	all pTet plasmid file from our lab	BLD41_00065	15531	15812	hypothetical protein	100
					CP017877	all pTet plasmid file from our lab	BLD43_10055	52187	52468	hypothetical protein	90.65
					CP013035	all pTet plasmid file from our lab	AR446_08670	9206	9487	hypothetical protein	100
CP017866.1	pCCDM105L	37383	37994	FIG00471711: hypothetical protein	CP017854	all pTet plasmid file from our lab	BLD40_00225	43733	44344	NTPase	100
					CP013037	all pTet plasmid file from our lab	AR448_09095	18648	19259	NTPase	99.84
					CP013033	all pTet plasmid file from our lab	AR449_08795	15320	15931	NTPase	99.84
					CP017861	all pTet plasmid file from our lab	BLD42_09340	13253	13863	NTPase	93.91
					CP017869	all pTet plasmid file from our lab	BLD37_08860	14971	15582	NTPase	95.56
					CP017866	all pTet plasmid file from our lab	BLD35_09115	37383	37994	NTPase	100
					CP014745	all pTet plasmid file from our lab	A0W68_09290	75294	75905	NTPase	99.84
					CP017877	all pTet plasmid file from our lab	BLD43_10050	51545	52156	NTPase	97.39
					CP017857	all pTet plasmid file from our lab	BLD41_00070	15841	16452	NTPase	100
					CP017879	all pTet plasmid file from our lab	BLD36_08990	647	1258	NTPase	100
					CP013117	all pTet plasmid file from our lab	ASB61_08585	48579	49190	NTPase	99.67
					CP014743	all pTet plasmid file from our lab	A0W69_09305	77955	78566	NTPase	99.84
					CP013035	all pTet plasmid file from our lab	AR446_08665	8566	9177	NTPase	100
					CP017872	all pTet plasmid file from our lab	BLD39_08900	2672	3283	NTPase	94.77
CP017866.1	pCCDM105L	38770	39996	DNA primase (EC 2.7.7.-)	CP013037	all pTet plasmid file from our lab	AR448_09085	16643	17872	hypothetical protein	96.81
					CP013035	all pTet plasmid file from our lab	AR446_08655	6564	7790	hypothetical protein	96.98
					CP017857	all pTet plasmid file from our lab	BLD41_00080	17198	18427	hypothetical protein	88.83
					CP014745	all pTet plasmid file from our lab	A0W68_09100	39993	41222	hypothetical protein	87.98
					CP017877	all pTet plasmid file from our lab	BLD43_10040	49571	50800	hypothetical protein	88.96
					CP017879	all pTet plasmid file from our lab	BLD36_09000	2034	3260	hypothetical protein	100
					CP017866	all pTet plasmid file from our lab	BLD35_09125	38770	39996	hypothetical protein	100
					CP014745	all pTet plasmid file from our lab	A0W68_09280	73292	74518	hypothetical protein	96.9
					CP014743	all pTet plasmid file from our lab	A0W69_09295	75953	77179	hypothetical protein	94.3
					CP017869	all pTet plasmid file from our lab	BLD37_08870	16358	17584	hypothetical protein	98.37
					CP017854	all pTet plasmid file from our lab	BLD40_00005	293	1522	hypothetical protein	88.83
					CP013033	all pTet plasmid file from our lab	AR449_08805	16707	17936	hypothetical protein	96.81
					CP017872	all pTet plasmid file from our lab	BLD39_08910	4029	5255	hypothetical protein	98.45
					CP017861	all pTet plasmid file from our lab	BLD42_09335	12006	13232	hypothetical protein	98.45
					CP014743	all pTet plasmid file from our lab	A0W69_09070	38746	39975	hypothetical protein	87.98
					CP013117	all pTet plasmid file from our lab	ASB61_08595	49936	51165	hypothetical protein	88.69
CP017866.1	pCCDM105L	40128	40421	IncQ plasmid conjugative transfer protein TraG	CP017872	all pTet plasmid file from our lab	BLD39_08915	5373	5666	hypothetical protein	99.66
					CP013037	all pTet plasmid file from our lab	AR448_09080	16265	16528	hypothetical protein	94.42
					CP017869	all pTet plasmid file from our lab	BLD37_08875	17702	17995	hypothetical protein	99.66
					CP013035	all pTet plasmid file from our lab	AR446_08650	6193	6456	hypothetical protein	97.4
					CP014745	all pTet plasmid file from our lab	A0W68_09275	72922	73185	hypothetical protein	97.4
					CP017861	all pTet plasmid file from our lab	BLD42_09330	11595	11888	hypothetical protein	100
					CP017877	all pTet plasmid file from our lab	BLD43_10035	49200	49463	hypothetical protein	95.83
					CP017879	all pTet plasmid file from our lab	BLD36_09005	3392	3685	hypothetical protein	100
					CP017857	all pTet plasmid file from our lab	BLD41_00085	18535	18813	hypothetical protein	94.42
					CP017854	all pTet plasmid file from our lab	BLD40_00010	1630	1908	hypothetical protein	94.42
					CP013033	all pTet plasmid file from our lab	AR449_08810	18051	18314	hypothetical protein	94.42
					CP014743	all pTet plasmid file from our lab	A0W69_09290	75582	75845	hypothetical protein	97.4
					CP013117	all pTet plasmid file from our lab	ASB61_08600	51273	51551	hypothetical protein	94.42
					CP017866	all pTet plasmid file from our lab	BLD35_09130	40128	40421	hypothetical protein	100
CP017866.1	pCCDM105L	41267	41485	FIG00470952: hypothetical protein	CP014743	all pTet plasmid file from our lab	A0W69_09275	74470	74688	hypothetical protein	94.52
					CP013035	all pTet plasmid file from our lab	AR446_08640	5004	5222	hypothetical protein	99.09
					CP014745	all pTet plasmid file from our lab	A0W68_09270	71732	71950	hypothetical protein	99.09
					CP013037	all pTet plasmid file from our lab	AR448_09065	13628	13846	hypothetical protein	92.45
					CP017861	all pTet plasmid file from our lab	BLD42_09320	10531	10749	HicB family protein	100
					CP017872	all pTet plasmid file from our lab	BLD39_08925	6512	6730	HicB family protein	100
					CP017869	all pTet plasmid file from our lab	BLD37_08890	18843	19061	HicB family protein	96.35
					CP013117	all pTet plasmid file from our lab	ASB61_08615	53970	54188	hypothetical protein	92.45
					CP017866	all pTet plasmid file from our lab	BLD35_09140	41267	41485	HicB family protein	100
					CP017879	all pTet plasmid file from our lab	BLD36_09015	4531	4749	HicB family protein	100
					CP013033	all pTet plasmid file from our lab	AR449_08825	20733	20951	hypothetical protein	92.45
					CP017854	all pTet plasmid file from our lab	BLD40_00025	4327	4545	HicB family protein	92.45
					CP017877	all pTet plasmid file from our lab	BLD43_10015	46368	46586	HicB family protein	93.87
					CP017857	all pTet plasmid file from our lab	BLD41_00100	21232	21450	HicB family protein	92.45
CP017866.1	pCCDM105L	41478	41681	FIG00471111: hypothetical protein	CP014743	all pTet plasmid file from our lab	A0W69_09270	74274	74477	hypothetical protein	97.06
					CP017866	all pTet plasmid file from our lab	BLD35_09145	41478	41681	hypothetical protein	100
					CP017861	all pTet plasmid file from our lab	BLD42_09315	10335	10538	hypothetical protein	100
					CP017869	all pTet plasmid file from our lab	BLD37_08895	19054	19257	hypothetical protein	98.53
					CP017877	all pTet plasmid file from our lab	BLD43_10010	46172	46375	hypothetical protein	94.12
					CP017879	all pTet plasmid file from our lab	BLD36_09020	4742	4945	hypothetical protein	100
					CP017872	all pTet plasmid file from our lab	BLD39_08930	6723	6926	hypothetical protein	100
CP017866.1	pCCDM105L	41685	43478	FIG00470960: hypothetical protein	CP017857	all pTet plasmid file from our lab	BLD41_00105	21541	23334	hypothetical protein	88.55
					CP014743	all pTet plasmid file from our lab	A0W69_09265	72477	74270	hypothetical protein	96.43
					CP017861	all pTet plasmid file from our lab	BLD42_09310	8538	10331	hypothetical protein	99.94
					CP014745	all pTet plasmid file from our lab	A0W68_09265	69770	71563	hypothetical protein	98.55
					CP017872	all pTet plasmid file from our lab	BLD39_08935	6930	8723	hypothetical protein	99.94
					CP013033	all pTet plasmid file from our lab	AR449_08830	21042	22835	hypothetical protein	88.55
					CP017854	all pTet plasmid file from our lab	BLD40_00030	4636	6429	hypothetical protein	88.55
					CP017877	all pTet plasmid file from our lab	BLD43_10005	44376	46169	hypothetical protein	88.38
					CP013117	all pTet plasmid file from our lab	ASB61_08620	54279	56072	hypothetical protein	88.55
					CP017869	all pTet plasmid file from our lab	BLD37_08900	19261	21054	hypothetical protein	98.94
					CP013037	all pTet plasmid file from our lab	AR448_09060	11744	13537	hypothetical protein	88.55
					CP017866	all pTet plasmid file from our lab	BLD35_09150	41685	43478	hypothetical protein	100
					CP017879	all pTet plasmid file from our lab	BLD36_09025	4949	6742	hypothetical protein	100
					CP013035	all pTet plasmid file from our lab	AR446_08635	3042	4835	hypothetical protein	96.43
CP017866.1	pCCDM105L	43608	44222	Site-specific recombinase, resolvase family	CP014743	all pTet plasmid file from our lab	A0W69_09260	71740	72354	resolvase	89.11
					CP013033	all pTet plasmid file from our lab	AR449_08845	23613	24227	resolvase	89.11
					CP017869	all pTet plasmid file from our lab	BLD37_08905	21184	21798	resolvase	100
					CP017879	all pTet plasmid file from our lab	BLD36_09030	6872	7486	resolvase	100
					CP013117	all pTet plasmid file from our lab	ASB61_08635	56825	57439	resolvase	89.11
					CP014745	all pTet plasmid file from our lab	A0W68_09260	69026	69640	resolvase	97.24
					CP017866	all pTet plasmid file from our lab	BLD35_09155	43608	44222	resolvase	100
					CP017877	all pTet plasmid file from our lab	BLD43_09985	38904	39518	resolvase	89.27
					CP017861	all pTet plasmid file from our lab	BLD42_09305	7794	8408	resolvase	100
					CP013035	all pTet plasmid file from our lab	AR446_08630	2305	2919	resolvase	89.11
					CP013037	all pTet plasmid file from our lab	AR448_09045	10352	10966	resolvase	89.11
					CP017857	all pTet plasmid file from our lab	BLD41_00120	24086	24700	resolvase	89.11
					CP017854	all pTet plasmid file from our lab	BLD40_00045	7181	7795	resolvase	89.11
					CP017872	all pTet plasmid file from our lab	BLD39_08940	8853	9467	resolvase	100
CP017866.1	pCCDM105L	44219	44626	Virulence-associated protein 2	CP013033	all pTet plasmid file from our lab	AR449_08850	24224	24601	vapd	93.4
					CP017869	all pTet plasmid file from our lab	BLD37_08910	21795	22202	vapd	100
					CP017879	all pTet plasmid file from our lab	BLD36_09035	7483	7890	vapd	100
					CP014743	all pTet plasmid file from our lab	A0W69_09255	71366	71743	vapd	93.4
					CP014745	all pTet plasmid file from our lab	A0W68_09255	68622	69029	vapd	97.79
					CP013037	all pTet plasmid file from our lab	AR448_09040	9978	10355	vapd	93.4
					CP017872	all pTet plasmid file from our lab	BLD39_08945	9464	9871	vapd	99.75
					CP017866	all pTet plasmid file from our lab	BLD35_09160	44219	44626	vapd	100
					CP017861	all pTet plasmid file from our lab	BLD42_09300	7390	7797	vapd	99.75
					CP013117	all pTet plasmid file from our lab	ASB61_08640	57436	57813	vapd	93.4
					CP017854	all pTet plasmid file from our lab	BLD40_00050	7792	8169	vapd	93.4
					CP017877	all pTet plasmid file from our lab	BLD43_09980	38530	38907	vapd	93.4
					CP017857	all pTet plasmid file from our lab	BLD41_00125	24697	25074	vapd	93.4
					CP013035	all pTet plasmid file from our lab	AR446_08625	1931	2308	vapd	93.4
CP017866.1	pCCDM105L	44617	44940	FIG00470038: hypothetical protein	CP017854	all pTet plasmid file from our lab	BLD40_00055	8160	8483	hypothetical protein	95.37
					CP017872	all pTet plasmid file from our lab	BLD39_08950	9862	10185	hypothetical protein	100
					CP014743	all pTet plasmid file from our lab	A0W69_09250	71052	71375	hypothetical protein	95.06
					CP017857	all pTet plasmid file from our lab	BLD41_00130	25065	25388	hypothetical protein	95.37
					CP017877	all pTet plasmid file from our lab	BLD43_09975	38216	38539	hypothetical protein	95.06
					CP013035	all pTet plasmid file from our lab	AR446_08620	1617	1940	hypothetical protein	95.37
					CP014745	all pTet plasmid file from our lab	A0W68_09250	68308	68631	hypothetical protein	95.68
					CP017866	all pTet plasmid file from our lab	BLD35_09165	44617	44940	hypothetical protein	100
					CP017879	all pTet plasmid file from our lab	BLD36_09040	7881	8204	hypothetical protein	100
					CP013033	all pTet plasmid file from our lab	AR449_08855	24592	24915	hypothetical protein	95.37
					CP013037	all pTet plasmid file from our lab	AR448_09035	9664	9987	hypothetical protein	95.37
					CP017869	all pTet plasmid file from our lab	BLD37_08915	22193	22516	hypothetical protein	100
					CP013117	all pTet plasmid file from our lab	ASB61_08645	57804	58127	hypothetical protein	95.37
					CP017861	all pTet plasmid file from our lab	BLD42_09295	7076	7399	hypothetical protein	100
CP017866.1	pCCDM105L	45110	45373	Major pilus subunit of type IV secretion complex, VirB2	CP013037	all pTet plasmid file from our lab	AR448_09030	9230	9493	conjugal transfer protein TraC	86.01
					CP017854	all pTet plasmid file from our lab	BLD40_00060	8654	8917	conjugal transfer protein TraC	86.01
					CP017861	all pTet plasmid file from our lab	BLD42_09290	6643	6906	conjugal transfer protein TraC	99.62
					CP014743	all pTet plasmid file from our lab	A0W69_09245	70618	70881	conjugal transfer protein TraC	96.3
					CP014745	all pTet plasmid file from our lab	A0W68_09245	67874	68137	conjugal transfer protein TraC	100
					CP017879	all pTet plasmid file from our lab	BLD36_09045	8374	8637	conjugal transfer protein TraC	100
					CP013033	all pTet plasmid file from our lab	AR449_08860	25086	25349	conjugal transfer protein TraC	86.01
					CP017869	all pTet plasmid file from our lab	BLD37_08920	22686	22949	conjugal transfer protein TraC	99.62
					CP013117	all pTet plasmid file from our lab	ASB61_08650	58298	58561	conjugal transfer protein TraC	86.01
					CP017857	all pTet plasmid file from our lab	BLD41_00135	25559	25822	conjugal transfer protein TraC	86.01
					CP017877	all pTet plasmid file from our lab	BLD43_09970	37783	38046	conjugal transfer protein TraC	94.7
					CP013035	all pTet plasmid file from our lab	AR446_08615	1183	1446	conjugal transfer protein TraC	96.3
					CP017872	all pTet plasmid file from our lab	BLD39_08955	10355	10618	conjugal transfer protein TraC	99.62
					CP017866	all pTet plasmid file from our lab	BLD35_09170	45110	45373	conjugal transfer protein TraC	100
CP017866.1	pCCDM105L	45664	45783	hypothetical protein	CP017857	all pTet plasmid file from our lab	BLD41_00140	25841	28609	type IV secretion system protein VirB4	99.17
					CP017854	all pTet plasmid file from our lab	BLD40_00065	8936	11704	type IV secretion system protein VirB4	99.17
					CP014745	all pTet plasmid file from our lab	A0W68_09240	65093	67861	type IV secretion system protein VirB4	100
					CP013117	all pTet plasmid file from our lab	ASB61_08655	58580	61348	type IV secretion system protein VirB4	99.17
					CP017869	all pTet plasmid file from our lab	BLD37_08925	22962	25730	type IV secretion system protein VirB4	100
					CP013035	all pTet plasmid file from our lab	AR446_08610	1	1170	type IV secretion system protein VirB4	99.17
					CP017877	all pTet plasmid file from our lab	BLD43_09965	34996	37764	type IV secretion system protein VirB4	96.67
					CP014743	all pTet plasmid file from our lab	A0W69_09240	67837	70605	type IV secretion system protein VirB4	99.17
					CP013037	all pTet plasmid file from our lab	AR448_09025	6443	9211	type IV secretion system protein VirB4	99.17
					CP017872	all pTet plasmid file from our lab	BLD39_08960	10631	13399	type IV secretion system protein VirB4	100
					CP017861	all pTet plasmid file from our lab	BLD42_09285	3862	6630	type IV secretion system protein VirB4	100
					CP013033	all pTet plasmid file from our lab	AR449_08865	25368	28136	type IV secretion system protein VirB4	99.17
					CP017866	all pTet plasmid file from our lab	BLD35_08920	45386	46193	type IV secretion system protein VirB4	100
					CP017879	all pTet plasmid file from our lab	BLD36_09050	8650	11418	type IV secretion system protein VirB4	100
