# Supplementary material for: Phylogenetic Relatedness Among Plasmids Harbored by Campylobacter jejuni and Campylobacter coli Isolated From Retail Meats
Source: Front Microbiol. 2018 Sep 12;9:2167. doi: 10.3389/fmicb.2018.02167 (PMC6145009; doi:10.3389/fmicb.2018.02167)
Supplement: Supplementary file 3 [file Table_3.XLSX]

## Sheet: Pangenome all pTet plasmids
Supplementary Table 3: Pangenomic analysis for all pTet plasmids from Campylobacter jejuni and Campylobacter coli avialable in Genbank (03/24/2018). Pangenomic analysis was done with Gview server (https://server.gview.ca/).
Sequence ID	File	Locus Tag	Start	End	Gene	Product	Hit Sequence ID	Hit File	Hit Locus	Hit Start	Hit End	Hit Gene	Hit Product	Percent Identity
CP017866.1	pCCDM105L		289	1968		ATPase provides energy for both assembly of type IV secretion complex and secretion of T-DNA complex (VirB4)	CP023546	pCFSAN032805_1	CPG34_08900	51048	53816		VirB4 family type IV secretion/conjugal transfer ATPase	95.89
							CP017861	pCJDM218	BLD42_09285	3862	6630		type IV secretion system protein VirB4	95.89
							CP007180	pRM5611_48kb	YSU_08940	24889	27456		hypothetical protein	94.29
							CP017879	pCCDM108L	BLD36_09050	8650	11418		type IV secretion system protein VirB4	100
							CP017416	pMTVDSCj07-1	MTVDSCj07_a0022	18328	20883		hypothetical protein	95.89
							CP017869	pCCDM116L	BLD37_08925	22962	25730		type IV secretion system protein VirB4	98.21
							CP004067	pN29710-1	G157_08770	22491	25259		type IV secretion system protein VirB4, putative	95.89
							CP017872	pCCDM183	BLD39_08960	10631	13399		type IV secretion system protein VirB4	95.89
							CP017418	pMTVDSCj13-1	MTVDSCj13_a0020	17513	20281		hypothetical protein	98.1
							CP020775	pCJP002	B0D73_00170	25381	28149		type IV secretion system protein VirB4	93.57
							CP013037	pccdm2	AR448_09025	6443	9211		type IV secretion system protein VirB4	95.18
							CP011017	pFB1TET	VC76_09105	18065	20833	virB4	Type IV secretion system protein virB4	93.27
							CP022471	pRM1246_ERRC	CFK74_08825	21721	24489		VirB4 family type IV secretion/conjugal transfer ATPase	94.94
							CP017857	pCJDM210L	BLD41_00140	25841	28609		type IV secretion system protein VirB4	94.82
							CP022078	Plasmid_unnamed_C._jejuni_FDAARGOS_265	A6J93_00050	5897	8665		type IV secretion system protein VirB4	95.18
							AY394561	pTet_AY394561		25573	28224		cmgB3/4	95.98
							CP007750	pTet_M129	CJM129_9650	44544	45809		Inner membrane protein forms channel for type IV secretion of T-DNA complex, VirB3 / ATPase required for both assembly of type IV secretion complex and secretion of T-DNA complex, VirB4	93.84
							KJ646012	p11601MD	pCj11601MD_36	32876	35644	virB4	type IV secretory pathway, VirB4	93.21
							CP017854	pCJDM204L	BLD40_00065	8936	11704		type IV secretion system protein VirB4	94.82
							CP017026	pCC14983A-1	CC14983A_a0121	119253	122021		type IV secretion system protein, fused VirB3/VirB4	95.89
							AY394560	pCC31		25330	28098		cmgB3/4	95
							CP014743	pCJDM202	A0W69_09240	67837	70605		type IV secretion system protein VirB4	93.45
							CP006710	plasmid_of_C._jejuni_00_2544	N755_01790	27638	30406		type IV secretion system protein VirB4	95.89
							CP007182	pRM4661_48kbp	YSS_09965	21462	24230		hypothetical protein	94.29
							CP017419	pMTVDSCj16-1	MTVDSCj16_a0020	17539	20307		hypothetical protein	95.77
							CP017230	pFORC46.1	FORC46_p0034	26584	29352		type IV secretion complex assembly, T-DNA complex VirB4 secretion associated ATPase	95.18
							CP007752	pTet_D42a	CJD42_9395	46294	46725		Inner membrane protein forms channel for type IV secretion of T-DNA complex, VirB3 / ATPase required for both assembly of type IV secretion complex and secretion of T-DNA complex, VirB4	90.97
							CP010073	pCj1	PJ19_09455	12920	15688		VirB4 family type IV secretion/conjugal transfer ATPase	93.51
							CP002030	pTet_CP002030	ICDCCJ07001_pTet000017	23358	26126		type IV secretion system protein VirB4	95.3
							CP013035	pccdm1	AR446_08610	42466	44064		type IV secretion system protein VirB4	93.31
							KX686749	C._coli_Tx40_plasmid		20952	23720		ATPase required for both assembly of type IV secretion complex and secretion of T-DNA complex, VirB4	95.89
							CP017866.1	pCCDM105L		289	1968		ATPase provides energy for both assembly of type IV secretion complex and secretion of T-DNA complex (VirB4)	100
							AY714214	pTet_AY714214		12303	15071		pTet16	94.94
							CP013033	pccdm3	AR449_08865	25368	28136		type IV secretion system protein VirB4	95.18
							CP000549	pTet_CP000549	CJJ81176_pTet0028	21643	24411		cmgB3/4	94.94
							CP023544	pCFSAN032806	CPG33_09205	22525	25293		VirB4 family type IV secretion/conjugal transfer ATPase	95.89
							CP013117	pcjDM	ASB61_08655	58580	61348		type IV secretion system protein VirB4	95
							CP017030	pCJ14980A	CJ14980A_a0049	45922	48690		type IV secretion system protein, fused VirB3/VirB4	97.02
							CP007752	pTet_D42a	CJD42_9160	836	1024		hypothetical protein	94.18
							CP007750	pTet_M129	CJM129_9655	45847	46035		hypothetical protein	94.18
							CP001961	pTet_CP001961	CJS3_pTet0031	25944	28712		type IV secretion system protein VirB4, putative	97.26
							CP014745	pCJDM67L	A0W68_09240	65093	67861		type IV secretion system protein VirB4	98.04
							CP017877	pCCDM224L	BLD43_09965	34996	37764		type IV secretion system protein VirB4	93.57
CP017866.1	pCCDM105L		1978	2535		Phage Rha protein	CP007182	pRM4661_48kbp	YSS_09970	24241	24798		antirepressor	94.45
							CP013117	pcjDM	ASB61_08660	61359	61916		antirepressor	93.75
							CP017866.1	pCCDM105L		3219	3752		Phage Rha protein	96.85
							AY394561	pTet_AY394561		28430	28918		cpp32	94.06
							CP017879	pCCDM108L	BLD36_09065	12669	13202		phage regulatory protein	96.85
							CP007180	pRM5611_48kb	YSU_08945	27467	28024		antirepressor	93.73
							CP017230	pFORC46.1	FORC46_p0035	29363	29920		Phage antirepressor	93.74
							CP017416	pMTVDSCj07-1	MTVDSCj07_a0023	20894	21451		phage regulatory protein, Rha family	94.09
							CP017869	pCCDM116L	BLD37_08930	25740	26306		phage regulatory protein	92.38
							KJ646012	p11601MD	pCj11601MD_35	32308	32865		regulatory protein, Rha family	95.35
							CP007752	pTet_D42a	CJD42_9390	45726	46283		Phage Rha protein	95.53
							CP013037	pccdm2	AR448_09020	5875	6432		antirepressor	93.56
							AY394560	pCC31		28109	28675		cpp32	92.38
							CP022471	pRM1246_ERRC	CFK74_08830	24500	25066		phage regulatory protein	94.06
							KX686749	C._coli_Tx40_plasmid		23731	24288		Phage Rha protein	94.09
							CP017854	pCJDM204L	BLD40_00070	11715	12272		phage regulatory protein	93.75
							CP017418	pMTVDSCj13-1	MTVDSCj13_a0021	20291	20848		phage regulatory protein, Rha family	98.03
							AY714214	pTet_AY714214		15082	15648		pTet17	94.06
							CP002030	pTet_CP002030	ICDCCJ07001_pTet000018	26137	26703		cpp32	95.03
							CP017857	pCJDM210L	BLD41_00145	28620	29177		phage regulatory protein	93.75
							CP007750	pTet_M129	CJM129_9645	43976	44533		Phage Rha protein	95.35
							CP010073	pCj1	PJ19_09460	15699	16256		antirepressor	94.63
							CP020775	pCJP002	B0D73_00175	28160	28717		phage regulatory protein	98.21
							CP011017	pFB1TET	VC76_09100	17497	18054		Phage regulatory protein Rha (Phage_pRha)	94.44
							CP023544	pCFSAN032806	CPG33_09210	25304	25861		phage regulatory protein	94.09
							CP017026	pCC14983A-1	CC14983A_a0120	118685	119242		phage regulatory protein, Rha family	94.09
							CP001961	pTet_CP001961	CJS3_pTet0030	25368	25940		cpp32	92
							CP017869	pCCDM116L	BLD37_08940	26888	27406		phage regulatory protein	91.36
							CP017866.1	pCCDM105L		4455	5021		Phage Rha protein	93.38
							CP017879	pCCDM108L	BLD36_09075	13905	14471		phage regulatory protein	93.38
							CP017872	pCCDM183	BLD39_08965	13410	13967		phage regulatory protein	94.09
							CP004067	pN29710-1	G157_08775	25270	25827		cpp32	94.09
							CP022078	Plasmid_unnamed_C._jejuni_FDAARGOS_265	A6J93_00055	8676	9233		phage regulatory protein	93.74
							CP017866.1	pCCDM105L		1978	2535		Phage Rha protein	100
							CP017879	pCCDM108L	BLD36_09055	11428	11985		phage regulatory protein	100
							CP013035	pccdm1	AR446_08835	41898	42455		antirepressor	95.35
							CP006710	plasmid_of_C._jejuni_00_2544	N755_01789	27070	27627		antirepressor, phage regulatory protein, Rha family	94.09
							CP014745	pCJDM67L	A0W68_09235	64526	65083		antirepressor	98.03
							CP014743	pCJDM202	A0W69_09235	67260	67826		antirepressor	94.06
							CP017030	pCJ14980A	CJ14980A_a0048	45355	45912		phage regulatory protein, Rha family	97.67
							CP017419	pMTVDSCj16-1	MTVDSCj16_a0021	20318	20875		phage regulatory protein, Rha family	94.09
							CP017877	pCCDM224L	BLD43_09960	34434	34985		phage regulatory protein	98.2
							CP017861	pCJDM218	BLD42_09280	3294	3851		phage regulatory protein	94.09
							CP013033	pccdm3	AR449_08870	28147	28704		antirepressor	93.74
							CP000549	pTet_CP000549	CJJ81176_pTet0029	24422	24988		cpp32	94.06
							CP023546	pCFSAN032805_1	CPG34_08895	50480	51037		phage regulatory protein	94.09
CP017866.1	pCCDM105L		2532	3083		FIG00469571: hypothetical protein	CP017866.1	pCCDM105L		5018	5683		FIG00471987: hypothetical protein	97.3
							AY394561	pTet_AY394561		28915	29580		cpp33	97.3
							KJ646012	p11601MD	pCj11601MD_34	31646	32311		hypothetical protein	97.3
							CP017869	pCCDM116L	BLD37_08935	26303	26854		hypothetical protein	100
							CP023546	pCFSAN032805_1	CPG34_08890	49932	50483		hypothetical protein	100
							CP022078	Plasmid_unnamed_C._jejuni_FDAARGOS_265	A6J93_00060	9230	9796		hypothetical protein	94.07
							CP013033	pccdm3	AR449_08875	28701	29267		hypothetical protein	94.07
							CP001961	pTet_CP001961	CJS3_pTet0029	24736	25371		cpp33	94.59
							CP017026	pCC14983A-1	CC14983A_a0119	118137	118688		hypothetical protein	100
							CP013035	pccdm1	AR446_08830	41236	41901		hypothetical protein	97.3
							CP017861	pCJDM218	BLD42_09275	2746	3297		hypothetical protein	100
							CP006710	plasmid_of_C._jejuni_00_2544	N755_01788	26522	27073		hypothetical protein	100
							CP017030	pCJ14980A	CJ14980A_a0047	44693	45358		hypothetical protein	97.3
							CP014745	pCJDM67L	A0W68_09230	63864	64529		hypothetical protein	97.3
							CP007180	pRM5611_48kb	YSU_08950	28021	28701		hypothetical protein	94.59
							CP017877	pCCDM224L	BLD43_09955	33871	34437		hypothetical protein	93.22
							CP017854	pCJDM204L	BLD40_00075	12269	12934		hypothetical protein	97.3
							CP013037	pccdm2	AR448_09015	5312	5878		hypothetical protein	94.07
							CP023544	pCFSAN032806	CPG33_09215	25858	26409		hypothetical protein	100
							CP017872	pCCDM183	BLD39_08970	13964	14515		hypothetical protein	100
							CP007752	pTet_D42a	CJD42_9385	45064	45729		hypothetical protein	97.3
							CP017857	pCJDM210L	BLD41_00150	29174	29839		hypothetical protein	97.3
							CP022471	pRM1246_ERRC	CFK74_08835	25063	25728		hypothetical protein	97.3
							CP014743	pCJDM202	A0W69_09230	66598	67263		hypothetical protein	94.59
							CP007180	pRM5611_48kb	YSU_08955	28698	29111		hypothetical protein	100
							CP007750	pTet_M129	CJM129_9640	43314	43979		hypothetical protein	97.3
							CP000549	pTet_CP000549	CJJ81176_pTet0030	24985	25650		cpp33	97.3
							CP004067	pN29710-1	G157_08780	25824	26375		cpp33	100
							CP017418	pMTVDSCj13-1	MTVDSCj13_a0022	20845	21510		hypothetical protein	97.3
							AY714214	pTet_AY714214		15645	16310		pTet18	97.3
							CP017416	pMTVDSCj07-1	MTVDSCj07_a0024	21448	21999		hypothetical protein	100
							CP020775	pCJP002	B0D73_00180	28714	29394		hypothetical protein	94.59
							CP007182	pRM4661_48kbp	YSS_09975	24795	25460		hypothetical protein	97.3
							CP017879	pCCDM108L	BLD36_09080	14468	15133		hypothetical protein	97.3
							CP017879	pCCDM108L	BLD36_09060	11982	12533		hypothetical protein	100
							CP017869	pCCDM116L	BLD37_08945	27403	28038		hypothetical protein	94.59
							CP020775	pCJP002	B0D73_00185	29496	29804		hypothetical protein	99.68
							CP013117	pcjDM	ASB61_08665	61913	62578		hypothetical protein	97.3
							CP002030	pTet_CP002030	ICDCCJ07001_pTet000019	26700	27266		hypothetical protein	94.07
							CP010073	pCj1	PJ19_09470	16801	17466		hypothetical protein	97.3
							CP017230	pFORC46.1	FORC46_p0036	29917	30483		hypothetical protein	94.07
							KX686749	C._coli_Tx40_plasmid		24285	24836		hypothetical protein	100
							CP017866.1	pCCDM105L		2532	3083		FIG00469571: hypothetical protein	100
							CP017419	pMTVDSCj16-1	MTVDSCj16_a0022	20872	21423		hypothetical protein	100
							AY394560	pCC31		28672	29223		cpp33	100
							CP011017	pFB1TET	VC76_09095	16949	17500		hypothetical protein	100
CP017866.1	pCCDM105L		3219	3752		Phage Rha protein	CP004067	pN29710-1	G157_08775	25270	25827		cpp32	99.1
							CP022078	Plasmid_unnamed_C._jejuni_FDAARGOS_265	A6J93_00055	8676	9233		phage regulatory protein	96.49
							CP017872	pCCDM183	BLD39_08965	13410	13967		phage regulatory protein	99.1
							CP017866.1	pCCDM105L		4455	5021		Phage Rha protein	100
							CP017879	pCCDM108L	BLD36_09075	13905	14471		phage regulatory protein	100
							CP014743	pCJDM202	A0W69_09235	67260	67826		antirepressor	95.56
							CP017030	pCJ14980A	CJ14980A_a0048	45355	45912		phage regulatory protein, Rha family	95.95
							CP013035	pccdm1	AR446_08835	41898	42455		antirepressor	95.95
							CP014745	pCJDM67L	A0W68_09235	64526	65083		antirepressor	95.95
							CP006710	plasmid_of_C._jejuni_00_2544	N755_01789	27070	27627		antirepressor, phage regulatory protein, Rha family	99.1
							CP017866.1	pCCDM105L		1978	2535		Phage Rha protein	96.85
							CP017879	pCCDM108L	BLD36_09055	11428	11985		phage regulatory protein	96.85
							CP017877	pCCDM224L	BLD43_09960	34434	34985		phage regulatory protein	93.53
							CP017419	pMTVDSCj16-1	MTVDSCj16_a0021	20318	20875		phage regulatory protein, Rha family	99.1
							CP000549	pTet_CP000549	CJJ81176_pTet0029	24422	24988		cpp32	95.56
							CP023546	pCFSAN032805_1	CPG34_08895	50480	51037		phage regulatory protein	99.1
							CP013033	pccdm3	AR449_08870	28147	28704		antirepressor	96.49
							CP017861	pCJDM218	BLD42_09280	3294	3851		phage regulatory protein	99.1
							AY394561	pTet_AY394561		28430	28918		cpp32	95.56
							CP013117	pcjDM	ASB61_08660	61359	61916		antirepressor	95.95
							CP007182	pRM4661_48kbp	YSS_09970	24241	24798		antirepressor	95.95
							CP017866.1	pCCDM105L		3219	3752		Phage Rha protein	100
							CP017869	pCCDM116L	BLD37_08930	25740	26306		phage regulatory protein	98.37
							KJ646012	p11601MD	pCj11601MD_35	32308	32865		regulatory protein, Rha family	95.95
							CP017416	pMTVDSCj07-1	MTVDSCj07_a0023	20894	21451		phage regulatory protein, Rha family	99.1
							CP007180	pRM5611_48kb	YSU_08945	27467	28024		antirepressor	99.59
							CP017230	pFORC46.1	FORC46_p0035	29363	29920		Phage antirepressor	96.49
							CP017879	pCCDM108L	BLD36_09065	12669	13202		phage regulatory protein	100
							CP017418	pMTVDSCj13-1	MTVDSCj13_a0021	20291	20848		phage regulatory protein, Rha family	95.95
							CP002030	pTet_CP002030	ICDCCJ07001_pTet000018	26137	26703		cpp32	96.33
							AY714214	pTet_AY714214		15082	15648		pTet17	95.56
							CP017854	pCJDM204L	BLD40_00070	11715	12272		phage regulatory protein	95.95
							CP022471	pRM1246_ERRC	CFK74_08830	24500	25066		phage regulatory protein	95.56
							KX686749	C._coli_Tx40_plasmid		23731	24288		Phage Rha protein	99.1
							CP013037	pccdm2	AR448_09020	5875	6432		antirepressor	96.05
							CP007752	pTet_D42a	CJD42_9390	45726	46283		Phage Rha protein	95.95
							AY394560	pCC31		28109	28675		cpp32	98.78
							CP001961	pTet_CP001961	CJS3_pTet0030	25368	25940		cpp32	98.78
							CP017026	pCC14983A-1	CC14983A_a0120	118685	119242		phage regulatory protein, Rha family	99.1
							CP017869	pCCDM116L	BLD37_08940	26888	27406		phage regulatory protein	99.59
							CP020775	pCJP002	B0D73_00175	28160	28717		phage regulatory protein	96.85
							CP011017	pFB1TET	VC76_09100	17497	18054		Phage regulatory protein Rha (Phage_pRha)	99.1
							CP023544	pCFSAN032806	CPG33_09210	25304	25861		phage regulatory protein	99.1
							CP017857	pCJDM210L	BLD41_00145	28620	29177		phage regulatory protein	95.95
							CP007750	pTet_M129	CJM129_9645	43976	44533		Phage Rha protein	95.95
							CP010073	pCj1	PJ19_09460	15699	16256		antirepressor	96.49
CP017866.1	pCCDM105L		3749	4291		FIG00469571: hypothetical protein	CP017877	pCCDM224L	BLD43_09955	33871	34437		hypothetical protein	100
							CP002030	pTet_CP002030	ICDCCJ07001_pTet000019	26700	27266		hypothetical protein	100
							CP017879	pCCDM108L	BLD36_09070	13199	13741		hypothetical protein	100
							CP013037	pccdm2	AR448_09015	5312	5878		hypothetical protein	100
							CP017879	pCCDM108L	BLD36_09125	21733	22299		hypothetical protein	91.79
							CP017230	pFORC46.1	FORC46_p0036	29917	30483		hypothetical protein	100
							CP022078	Plasmid_unnamed_C._jejuni_FDAARGOS_265	A6J93_00060	9230	9796		hypothetical protein	100
							CP013033	pccdm3	AR449_08875	28701	29267		hypothetical protein	100
							CP017866.1	pCCDM105L		12283	12849		FIG00469571: hypothetical protein	91.79
							CP017866.1	pCCDM105L		3749	4291		FIG00469571: hypothetical protein	100
							CP017869	pCCDM116L	BLD37_08990	34647	35213		hypothetical protein	91.79
CP017866.1	pCCDM105L		4455	5021		Phage Rha protein	CP017861	pCJDM218	BLD42_09280	3294	3851		phage regulatory protein	95.03
							CP013033	pccdm3	AR449_08870	28147	28704		antirepressor	93.46
							CP023546	pCFSAN032805_1	CPG34_08895	50480	51037		phage regulatory protein	95.03
							CP000549	pTet_CP000549	CJJ81176_pTet0029	24422	24988		cpp32	92.38
							CP017419	pMTVDSCj16-1	MTVDSCj16_a0021	20318	20875		phage regulatory protein, Rha family	95.03
							CP017877	pCCDM224L	BLD43_09960	34434	34985		phage regulatory protein	94.58
							CP017879	pCCDM108L	BLD36_09055	11428	11985		phage regulatory protein	93.38
							CP017866.1	pCCDM105L		1978	2535		Phage Rha protein	93.38
							CP014745	pCJDM67L	A0W68_09235	64526	65083		antirepressor	92.72
							CP006710	plasmid_of_C._jejuni_00_2544	N755_01789	27070	27627		antirepressor, phage regulatory protein, Rha family	95.03
							CP013035	pccdm1	AR446_08835	41898	42455		antirepressor	92.72
							CP017030	pCJ14980A	CJ14980A_a0048	45355	45912		phage regulatory protein, Rha family	92.72
							CP014743	pCJDM202	A0W69_09235	67260	67826		antirepressor	92.38
							CP017879	pCCDM108L	BLD36_09075	13905	14471		phage regulatory protein	100
							CP017866.1	pCCDM105L		4455	5021		Phage Rha protein	100
							CP017872	pCCDM183	BLD39_08965	13410	13967		phage regulatory protein	95.03
							CP022078	Plasmid_unnamed_C._jejuni_FDAARGOS_265	A6J93_00055	8676	9233		phage regulatory protein	93.46
							CP004067	pN29710-1	G157_08775	25270	25827		cpp32	95.03
							CP017857	pCJDM210L	BLD41_00145	28620	29177		phage regulatory protein	92.72
							CP007750	pTet_M129	CJM129_9645	43976	44533		Phage Rha protein	92.72
							CP010073	pCj1	PJ19_09460	15699	16256		antirepressor	93.46
							CP011017	pFB1TET	VC76_09100	17497	18054		Phage regulatory protein Rha (Phage_pRha)	95.03
							CP023544	pCFSAN032806	CPG33_09210	25304	25861		phage regulatory protein	95.03
							CP020775	pCJP002	B0D73_00175	28160	28717		phage regulatory protein	93.38
							CP001961	pTet_CP001961	CJS3_pTet0030	25368	25940		cpp32	97.18
							CP017026	pCC14983A-1	CC14983A_a0120	118685	119242		phage regulatory protein, Rha family	95.03
							CP017869	pCCDM116L	BLD37_08940	26888	27406		phage regulatory protein	98.64
							CP007752	pTet_D42a	CJD42_9390	45726	46283		Phage Rha protein	92.72
							CP013037	pccdm2	AR448_09020	5875	6432		antirepressor	93.14
							AY394560	pCC31		28109	28675		cpp32	98.06
							KX686749	C._coli_Tx40_plasmid		23731	24288		Phage Rha protein	95.03
							CP022471	pRM1246_ERRC	CFK74_08830	24500	25066		phage regulatory protein	92.38
							CP017854	pCJDM204L	BLD40_00070	11715	12272		phage regulatory protein	92.72
							AY714214	pTet_AY714214		15082	15648		pTet17	92.38
							CP002030	pTet_CP002030	ICDCCJ07001_pTet000018	26137	26703		cpp32	96.47
							CP017418	pMTVDSCj13-1	MTVDSCj13_a0021	20291	20848		phage regulatory protein, Rha family	92.72
							CP017879	pCCDM108L	BLD36_09065	12669	13202		phage regulatory protein	100
							CP017230	pFORC46.1	FORC46_p0035	29363	29920		Phage antirepressor	93.46
							CP007180	pRM5611_48kb	YSU_08945	27467	28024		antirepressor	98.64
							CP017416	pMTVDSCj07-1	MTVDSCj07_a0023	20894	21451		phage regulatory protein, Rha family	95.03
							KJ646012	p11601MD	pCj11601MD_35	32308	32865		regulatory protein, Rha family	92.72
							CP017869	pCCDM116L	BLD37_08930	25740	26306		phage regulatory protein	97.88
							CP017866.1	pCCDM105L		3219	3752		Phage Rha protein	100
							CP007182	pRM4661_48kbp	YSS_09970	24241	24798		antirepressor	92.72
							CP013117	pcjDM	ASB61_08660	61359	61916		antirepressor	92.72
							AY394561	pTet_AY394561		28430	28918		cpp32	92.38
CP017866.1	pCCDM105L		5018	5683		FIG00471987: hypothetical protein	AY394560	pCC31		28672	29223		cpp33	97.3
							CP011017	pFB1TET	VC76_09095	16949	17500		hypothetical protein	97.3
							CP013117	pcjDM	ASB61_08665	61913	62578		hypothetical protein	100
							CP002030	pTet_CP002030	ICDCCJ07001_pTet000019	26700	27266		hypothetical protein	94.5
							CP010073	pCj1	PJ19_09470	16801	17466		hypothetical protein	99.55
							CP017230	pFORC46.1	FORC46_p0036	29917	30483		hypothetical protein	94.5
							CP017866.1	pCCDM105L		2532	3083		FIG00469571: hypothetical protein	97.3
							KX686749	C._coli_Tx40_plasmid		24285	24836		hypothetical protein	97.3
							CP017419	pMTVDSCj16-1	MTVDSCj16_a0022	20872	21423		hypothetical protein	97.3
							CP017879	pCCDM108L	BLD36_09060	11982	12533		hypothetical protein	97.3
							CP017879	pCCDM108L	BLD36_09080	14468	15133		hypothetical protein	100
							CP017869	pCCDM116L	BLD37_08945	27403	28038		hypothetical protein	93.22
							CP020775	pCJP002	B0D73_00185	29496	29804		hypothetical protein	96.4
							AY714214	pTet_AY714214		15645	16310		pTet18	100
							CP017418	pMTVDSCj13-1	MTVDSCj13_a0022	20845	21510		hypothetical protein	100
							CP017416	pMTVDSCj07-1	MTVDSCj07_a0024	21448	21999		hypothetical protein	97.3
							CP020775	pCJP002	B0D73_00180	28714	29394		hypothetical protein	90.13
							CP007182	pRM4661_48kbp	YSS_09975	24795	25460		hypothetical protein	100
							CP014743	pCJDM202	A0W69_09230	66598	67263		hypothetical protein	98.8
							CP007750	pTet_M129	CJM129_9640	43314	43979		hypothetical protein	100
							CP007180	pRM5611_48kb	YSU_08955	28698	29111		hypothetical protein	97.3
							CP000549	pTet_CP000549	CJJ81176_pTet0030	24985	25650		cpp33	100
							CP004067	pN29710-1	G157_08780	25824	26375		cpp33	97.3
							CP017877	pCCDM224L	BLD43_09955	33871	34437		hypothetical protein	93.58
							CP017854	pCJDM204L	BLD40_00075	12269	12934		hypothetical protein	100
							CP013037	pccdm2	AR448_09015	5312	5878		hypothetical protein	94.5
							CP023544	pCFSAN032806	CPG33_09215	25858	26409		hypothetical protein	97.3
							CP017872	pCCDM183	BLD39_08970	13964	14515		hypothetical protein	97.3
							CP007752	pTet_D42a	CJD42_9385	45064	45729		hypothetical protein	100
							CP022471	pRM1246_ERRC	CFK74_08835	25063	25728		hypothetical protein	100
							CP017857	pCJDM210L	BLD41_00150	29174	29839		hypothetical protein	100
							CP001961	pTet_CP001961	CJS3_pTet0029	24736	25371		cpp33	93.22
							CP017026	pCC14983A-1	CC14983A_a0119	118137	118688		hypothetical protein	97.3
							CP013035	pccdm1	AR446_08830	41236	41901		hypothetical protein	100
							CP006710	plasmid_of_C._jejuni_00_2544	N755_01788	26522	27073		hypothetical protein	97.3
							CP017861	pCJDM218	BLD42_09275	2746	3297		hypothetical protein	97.3
							CP017030	pCJ14980A	CJ14980A_a0047	44693	45358		hypothetical protein	100
							CP007180	pRM5611_48kb	YSU_08950	28021	28701		hypothetical protein	90.13
							CP014745	pCJDM67L	A0W68_09230	63864	64529		hypothetical protein	100
							CP017866.1	pCCDM105L		5018	5683		FIG00471987: hypothetical protein	100
							KJ646012	p11601MD	pCj11601MD_34	31646	32311		hypothetical protein	100
							AY394561	pTet_AY394561		28915	29580		cpp33	100
							CP022078	Plasmid_unnamed_C._jejuni_FDAARGOS_265	A6J93_00060	9230	9796		hypothetical protein	94.5
							CP017869	pCCDM116L	BLD37_08935	26303	26854		hypothetical protein	97.3
							CP023546	pCFSAN032805_1	CPG34_08890	49932	50483		hypothetical protein	97.3
							CP013033	pccdm3	AR449_08875	28701	29267		hypothetical protein	94.5
CP017866.1	pCCDM105L		5717	6139		Single-stranded DNA-binding protein	CP013117	pcjDM	ASB61_08670	62612	63034		single-stranded DNA-binding protein	98.11
							AY714214	pTet_AY714214		16344	16769		pTet19	97.89
							CP013037	pccdm2	AR448_09010	4853	5278		single-stranded DNA-binding protein	96.48
							CP017230	pFORC46.1	FORC46_p0037	30517	30942		Single-stranded DNA-binding protein	96.48
							KX686749	C._coli_Tx40_plasmid		24870	25292		Single-stranded DNA-binding protein	99.76
							CP017419	pMTVDSCj16-1	MTVDSCj16_a0023	21457	21879		single-stranded DNA-binding protein	99.53
							CP002030	pTet_CP002030	ICDCCJ07001_pTet000020	27300	27722		ssb1	99.76
							CP007180	pRM5611_48kb	YSU_08960	29145	29567		single-stranded DNA-binding protein	99.76
							CP017872	pCCDM183	BLD39_08975	14549	14971		single-stranded DNA-binding protein	99.76
							CP004067	pN29710-1	G157_08785	26409	26831		hypothetical protein	99.76
							CP022471	pRM1246_ERRC	CFK74_08840	25762	26187		single-stranded DNA-binding protein	97.89
							CP007752	pTet_D42a	CJD42_9380	44605	45030		Single-stranded DNA-binding protein	97.89
							CP017877	pCCDM224L	BLD43_09950	33412	33837		single-stranded DNA-binding protein	98.59
							CP017866.1	pCCDM105L		5717	6139		Single-stranded DNA-binding protein	100
							CP017861	pCJDM218	BLD42_09270	2290	2712		single-stranded DNA-binding protein	99.76
							CP017416	pMTVDSCj07-1	MTVDSCj07_a0025	22033	22458		single-stranded DNA-binding protein	93.66
							CP006710	plasmid_of_C._jejuni_00_2544	N755_01787	26066	26488	ssb1	single-strand DNA-binding protein	99.53
							CP000549	pTet_CP000549	CJJ81176_pTet0031	25684	26109		Single-strand binding protein family	97.89
							CP014743	pCJDM202	A0W69_09225	66139	66564		single-stranded DNA-binding protein	96.24
							CP023544	pCFSAN032806	CPG33_09220	26443	26865		single-stranded DNA-binding protein	99.76
							CP017857	pCJDM210L	BLD41_00155	29873	30295		single-stranded DNA-binding protein	98.11
							CP007750	pTet_M129	CJM129_9635	42855	43280		Single-stranded DNA-binding protein	97.89
							KJ646012	p11601MD	pCj11601MD_33	31187	31612	ssb	single-stranded DNA-binding protein, ssb	97.89
							CP017030	pCJ14980A	CJ14980A_a0046	44234	44659		single-stranded DNA-binding protein	97.89
							CP014745	pCJDM67L	A0W68_09225	63405	63830		single-stranded DNA-binding protein	97.89
							CP010073	pCj1	PJ19_09475	17500	17925		single-stranded DNA-binding protein	97.18
							CP007182	pRM4661_48kbp	YSS_09980	25494	25919		single-stranded DNA-binding protein	97.89
							CP013035	pccdm1	AR446_08825	40777	41202		single-stranded DNA-binding protein	97.89
							CP001961	pTet_CP001961	CJS3_pTet0028	24277	24702		single-strand binding protein family	88.26
							CP013033	pccdm3	AR449_08880	29301	29726		single-stranded DNA-binding protein	96.48
							CP017869	pCCDM116L	BLD37_08950	28072	28497		single-stranded DNA-binding protein	88.26
							CP020775	pCJP002	B0D73_00190	29838	30260		single-stranded DNA-binding protein	100
							CP017879	pCCDM108L	BLD36_09085	15167	15589		single-stranded DNA-binding protein	100
							CP011017	pFB1TET	VC76_09090	16493	16915	ssb	Single-stranded DNA-binding protein	100
							CP017854	pCJDM204L	BLD40_00080	12968	13390		single-stranded DNA-binding protein	98.11
							AY394561	pTet_AY394561		29614	30039		ssb1	97.89
							CP017418	pMTVDSCj13-1	MTVDSCj13_a0023	21544	21969		single-stranded DNA-binding protein	97.89
							CP017869	pCCDM116L	BLD37_08940	26888	27406		phage regulatory protein	100
							AY394560	pCC31		29257	29679		ssb1	99.53
							CP023546	pCFSAN032805_1	CPG34_08885	49476	49898		single-stranded DNA-binding protein	99.76
							CP017026	pCC14983A-1	CC14983A_a0118	117681	118103		single-stranded DNA-binding protein	99.76
							CP022078	Plasmid_unnamed_C._jejuni_FDAARGOS_265	A6J93_00065	9830	10252		single-stranded DNA-binding protein	100
CP017866.1	pCCDM105L		6155	6430		FIG00470457: hypothetical protein	CP000549	pTet_CP000549	CJJ81176_pTet0032	26125	26400		cpp35	98.55
							KJ646012	p11601MD	pCj11601MD_32	30896	31171		translation initiation factor, IF-2	98.91
							CP017857	pCJDM210L	BLD41_00160	30311	30586		hypothetical protein	99.64
							CP017872	pCCDM183	BLD39_08980	14987	15262		hypothetical protein	100
							CP017866.1	pCCDM105L		6155	6430		FIG00470457: hypothetical protein	100
							KX686749	C._coli_Tx40_plasmid		25308	25583		hypothetical protein	100
							CP022078	Plasmid_unnamed_C._jejuni_FDAARGOS_265	A6J93_00070	10268	10543		hypothetical protein	100
							CP014743	pCJDM202	A0W69_09220	65848	66123		hypothetical protein	97.83
							CP010073	pCj1	PJ19_09480	17941	18216		hypothetical protein	98.91
							CP013035	pccdm1	AR446_08820	40486	40761		hypothetical protein	98.91
							CP004067	pN29710-1	G157_08790	26847	27122		cpp35	100
							AY714214	pTet_AY714214		16785	17060		pTet20	98.55
							CP013037	pccdm2	AR448_09005	4562	4837		hypothetical protein	99.64
							CP007180	pRM5611_48kb	YSU_08965	29583	29858		hypothetical protein	100
							CP013117	pcjDM	ASB61_08675	63050	63325		hypothetical protein	99.64
							AY394560	pCC31		29695	29970		cpp35	100
							CP017854	pCJDM204L	BLD40_00085	13406	13681		hypothetical protein	99.64
							CP013033	pccdm3	AR449_08885	29742	30017		hypothetical protein	99.64
							CP017418	pMTVDSCj13-1	MTVDSCj13_a0024	21985	22260		hypothetical protein	98.91
							CP007750	pTet_M129	CJM129_9630	42564	42839		hypothetical protein	98.91
							CP007752	pTet_D42a	CJD42_9375	44314	44589		hypothetical protein	98.91
							CP011017	pFB1TET	VC76_09085	16202	16477		hypothetical protein	100
							CP017869	pCCDM116L	BLD37_08955	28513	28788		hypothetical protein	100
							CP017419	pMTVDSCj16-1	MTVDSCj16_a0024	21895	22170		hypothetical protein	100
							CP001961	pTet_CP001961	CJS3_pTet0027	23986	24261		cpp35	100
							CP017861	pCJDM218	BLD42_09265	1999	2274		hypothetical protein	100
							CP017877	pCCDM224L	BLD43_09945	33121	33396		hypothetical protein	100
							CP023546	pCFSAN032805_1	CPG34_08880	49185	49460		hypothetical protein	100
							CP007182	pRM4661_48kbp	YSS_09985	25935	26210		hypothetical protein	98.91
							AY394561	pTet_AY394561		30055	30330		cpp35	98.55
							CP017879	pCCDM108L	BLD36_09090	15605	15880		hypothetical protein	100
							CP017030	pCJ14980A	CJ14980A_a0045	43943	44218		hypothetical protein	98.91
							CP022471	pRM1246_ERRC	CFK74_08845	26203	26478		hypothetical protein	98.55
							CP020775	pCJP002	B0D73_00195	30276	30551		hypothetical protein	100
							CP014745	pCJDM67L	A0W68_09220	63114	63389		hypothetical protein	98.91
							CP006710	plasmid_of_C._jejuni_00_2544	N755_01786	25775	26050		hypothetical protein	100
							CP017026	pCC14983A-1	CC14983A_a0117	117390	117665		hypothetical protein	100
							CP017230	pFORC46.1	FORC46_p0038	30958	31233		hypothetical protein	99.64
							CP023544	pCFSAN032806	CPG33_09225	26881	27156		hypothetical protein	100
CP017866.1	pCCDM105L		6434	7423		Minor pilin of type IV secretion complex, VirB5	CP017857	pCJDM210L	BLD41_00165	30590	31576		type IV secretion system protein	94.69
							CP007182	pRM4661_48kbp	YSS_09990	26214	27185		type IV secretion system protein	94.8
							CP017877	pCCDM224L	BLD43_09940	32131	33117		type IV secretion system protein	97.83
							AY714214	pTet_AY714214		17064	18035		pTet21	94.91
							CP014745	pCJDM67L	A0W68_09215	62139	63110		type IV secretion system protein	95.02
							CP020775	pCJP002	B0D73_00200	30555	31541		type IV secretion system protein	97.83
							CP013033	pccdm3	AR449_08890	30021	30992		type IV secretion system protein	95.12
							CP017230	pFORC46.1	FORC46_p0039	31237	32208		type IV secretion complex VirB5 Minor pilin	95.12
							KJ646012	p11601MD	pCj11601MD_31	29921	30892	virB5	type IV secretory pathway, VirB5	95.02
							CP023546	pCFSAN032805_1	CPG34_08875	48192	49181		type IV secretion system protein	99.8
							CP017869	pCCDM116L	BLD37_08960	28792	29787		type IV secretion system protein	99.2
							CP017861	pCJDM218	BLD42_09260	1006	1995		type IV secretion system protein	100
							CP017418	pMTVDSCj13-1	MTVDSCj13_a0025	22264	23235		type IV secretion system protein VirB5	95.02
							CP011017	pFB1TET	VC76_09080	15209	16198		Type IV secretion system protein	99.49
							CP017419	pMTVDSCj16-1	MTVDSCj16_a0025	22174	23160		type IV secretion system protein VirB5	99.78
							CP017872	pCCDM183	BLD39_08985	15266	16255		type IV secretion system protein	99.8
							CP004067	pN29710-1	G157_08795	27126	28115		cmgB5	99.8
							CP013035	pccdm1	AR446_08815	39511	40482		type IV secretion system protein	94.91
							CP017866.1	pCCDM105L		6434	7423		Minor pilin of type IV secretion complex, VirB5	100
							CP017879	pCCDM108L	BLD36_09095	15884	16873		type IV secretion system protein	100
							CP010073	pCj1	PJ19_09485	18220	19206		type IV secretion system protein	95.12
							CP017030	pCJ14980A	CJ14980A_a0044	42968	43939		type IV secretion system protein VirB5	95.02
							CP000549	pTet_CP000549	CJJ81176_pTet0033	26404	27375		cmgB5	94.91
							CP002030	pTet_CP002030	ICDCCJ07001_pTet000021	28017	29006		cmgB5	96.46
							CP007180	pRM5611_48kb	YSU_08975	30515	30829		hypothetical protein	95.19
							CP013117	pcjDM	ASB61_08680	63329	64315		type IV secretion system protein	94.69
							CP022078	Plasmid_unnamed_C._jejuni_FDAARGOS_265	A6J93_00075	10547	11518		type IV secretion system protein	95.12
							AY394560	pCC31		29974	30960		cmgB5	98.05
							KX686749	C._coli_Tx40_plasmid		25587	26576		Minor pilin of type IV secretion complex, VirB5	100
							CP023544	pCFSAN032806	CPG33_09230	27160	28149		type IV secretion system protein	99.8
							CP017026	pCC14983A-1	CC14983A_a0116	116397	117386		type IV secretion system protein VirB5	100
							CP017854	pCJDM204L	BLD40_00090	13685	14671		type IV secretion system protein	94.69
							CP007750	pTet_M129	CJM129_9625	41589	42560		Minor pilin of type IV secretion complex (VirB5)	95.02
							CP007752	pTet_D42a	CJD42_9370	43339	44310		Minor pilin of type IV secretion complex (VirB5)	95.02
							CP014743	pCJDM202	A0W69_09215	64858	65844		type IV secretion system protein	95.56
							CP022471	pRM1246_ERRC	CFK74_08850	26482	27453		type IV secretion system protein	95.02
							CP007180	pRM5611_48kb	YSU_08970	29862	30518		type IV secretion system protein	99.85
							AY394561	pTet_AY394561		30334	31305		cmgB5	94.91
							CP001961	pTet_CP001961	CJS3_pTet0026	22990	23982		type IV secretion system component, putative	95.69
							CP006710	plasmid_of_C._jejuni_00_2544	N755_01785	24782	25771	cmgB5	type IV secretion system protein VirB5	100
							CP013037	pccdm2	AR448_09000	3587	4558		type IV secretion system protein	95.12
							CP017416	pMTVDSCj07-1	MTVDSCj07_a0027	22752	23747		type IV secretion system protein VirB5	99.2
CP017866.1	pCCDM105L		7420	8415		Inner membrane protein of type IV secretion of T-DNA complex, VirB6	CP007750	pTet_M129	CJM129_9620	40594	41592		Integral inner membrane protein of type IV secretion complex (VirB6)	90.29
							CP002030	pTet_CP002030	ICDCCJ07001_pTet000022	29003	29980		hypothetical protein	94.78
							CP010073	pCj1	PJ19_09490	19210	20202		conjugal transfer protein TrbL	85.95
							CP017861	pCJDM218	BLD42_09255	14	1009		conjugal transfer protein TrbL	99.9
							KX686749	C._coli_Tx40_plasmid		26573	27568		Inner membrane protein of type IV secretion of T-DNA complex, VirB6	100
							CP014745	pCJDM67L	A0W68_09210	61144	62142		conjugal transfer protein TrbL	90.29
							CP013035	pccdm1	AR446_08810	38516	39514		conjugal transfer protein TrbL	90.29
							CP017877	pCCDM224L	BLD43_09935	31147	32127		conjugal transfer protein TrbL	93.33
							CP013037	pccdm2	AR448_08995	2592	3590		conjugal transfer protein TrbL	89.97
							CP007752	pTet_D42a	CJD42_9365	42344	43342		Integral inner membrane protein of type IV secretion complex (VirB6)	90.29
							CP011017	pFB1TET	VC76_09075	14217	15212		TrbL/VirB6 plasmid conjugal transfer protein	100
							CP017869	pCCDM116L	BLD37_08965	29784	30779		conjugal transfer protein TrbL	100
							CP022471	pRM1246_ERRC	CFK74_08855	27450	28448		conjugal transfer protein TrbL	90.29
							CP006710	plasmid_of_C._jejuni_00_2544	N755_01784	23790	24785	cmgB6	TrbL/VirB6 plasmid conjugal transfer protein	100
							CP007182	pRM4661_48kbp	YSS_09995	27182	28180		conjugal transfer protein TrbL	95.15
							CP017230	pFORC46.1	FORC46_p0040	32205	33203		type IV secretion of T-DNA complex VirB6 Inner membrane protein	89.97
							CP022078	Plasmid_unnamed_C._jejuni_FDAARGOS_265	A6J93_00080	11515	12513		conjugal transfer protein TrbL	89.97
							CP017857	pCJDM210L	BLD41_00170	31580	32572		conjugal transfer protein TrbL	86.05
							CP001961	pTet_CP001961	CJS3_pTet0025	21994	22986		type IV secretion system component, putative	94.66
							AY394561	pTet_AY394561		31302	32147		cmgB6	92.31
							CP017419	pMTVDSCj16-1	MTVDSCj16_a0026	23164	24156		TrbL/VirB6 plasmid conjugal transfer protein	95.17
							CP020775	pCJP002	B0D73_00205	31545	32537		conjugal transfer protein TrbL	87.19
							CP014743	pCJDM202	A0W69_09210	63862	64854		conjugal transfer protein TrbL	85.95
							CP013033	pccdm3	AR449_08895	30989	31987		conjugal transfer protein TrbL	89.97
							CP017879	pCCDM108L	BLD36_09100	16870	17865		conjugal transfer protein TrbL	100
							CP017866.1	pCCDM105L		7420	8415		Inner membrane protein of type IV secretion of T-DNA complex, VirB6	100
							CP017416	pMTVDSCj07-1	MTVDSCj07_a0028	23744	24739		TrbL/VirB6 plasmid conjugal transfer protein	100
							CP017418	pMTVDSCj13-1	MTVDSCj13_a0026	23232	24230		TrbL/VirB6 plasmid conjugal transfer protein	90.29
							AY714214	pTet_AY714214		18032	19030		pTet22	90.29
							KJ646012	p11601MD	pCj11601MD_30	28926	29924	virB6	type IV secretory pathway, VirB6	90.29
							CP007180	pRM5611_48kb	YSU_08980	30829	31827		conjugal transfer protein TrbL	98.32
							CP017026	pCC14983A-1	CC14983A_a0115	115405	116400		type IV secretion system protein VirB6	100
							CP023546	pCFSAN032805_1	CPG34_08870	47200	48195		conjugal transfer protein TrbL	99.1
							CP017030	pCJ14980A	CJ14980A_a0043	41973	42971		type IV secretion system protein VirB6	90.29
							CP004067	pN29710-1	G157_08800	28112	29107		hypothetical protein	99.2
							AY394560	pCC31		30964	31956		cmgB6	94.66
							CP017872	pCCDM183	BLD39_08990	16252	17247		conjugal transfer protein TrbL	99.2
							CP017854	pCJDM204L	BLD40_00095	14675	15667		conjugal transfer protein TrbL	86.05
							CP013117	pcjDM	ASB61_08685	64319	65311		conjugal transfer protein TrbL	86.05
							CP023544	pCFSAN032806	CPG33_09235	28146	29141		conjugal transfer protein TrbL	99.2
							CP000549	pTet_CP000549	CJJ81176_pTet0034	27372	28370		cmgB6	90.29
CP017866.1	pCCDM105L		8405	8569		Lipoprotein of type IV secretion complex that spans outer membrane and periplasm, VirB7	CP017416	pMTVDSCj07-1	MTVDSCj07_a0029	24714	24893		hypothetical protein	96.36
							CP017418	pMTVDSCj13-1	MTVDSCj13_a0027	24220	24387		hypothetical protein	95.83
							KJ646012	p11601MD	pCj11601MD_29	28769	28936		hypothetical protein	95.83
							CP007750	pTet_M129	CJM129_9615	40437	40604		Lipoprotein of type IV secretion complex that spans outer membrane and periplasm, VirB7	95.83
							CP004067	pN29710-1	G157_08805	29097	29261		lipoprotein	95.15
							CP013037	pccdm2	AR448_08990	2435	2617		hypothetical protein	95.24
							CP017230	pFORC46.1	FORC46_p0041	33193	33360		hypothetical protein	95.24
							CP017872	pCCDM183	BLD39_08995	17222	17401		hypothetical protein	95.15
							AY394561	pTet_AY394561		32290	32457		cmgB7	95.83
							CP017026	pCC14983A-1	CC14983A_a0114	115251	115415		hypothetical protein	100
							CP000549	pTet_CP000549	CJJ81176_pTet0035	28360	28527		conserved domain protein	95.83
							AY394560	pCC31		31946	32110		cmgB7	100
							KX686749	C._coli_Tx40_plasmid		27543	27722		Lipoprotein of type IV secretion complex that spans outer membrane and periplasm, VirB7	100
							CP017866.1	pCCDM105L		8405	8569		Lipoprotein of type IV secretion complex that spans outer membrane and periplasm, VirB7	100
							CP017030	pCJ14980A	CJ14980A_a0042	41816	41983		hypothetical protein	95.83
							CP013033	pccdm3	AR449_08900	31962	32144		hypothetical protein	95.24
							CP011017	pFB1TET	VC76_09070	14063	14227		hypothetical protein	100
							CP007752	pTet_D42a	CJD42_9360	42187	42354		Lipoprotein of type IV secretion complex that spans outer membrane and periplasm, VirB7	95.83
							CP007180	pRM5611_48kb	YSU_08985	31817	31981		hypothetical protein	100
							CP001961	pTet_CP001961	CJS3_pTet0024	21840	22019		lipoprotein, putative	100
							CP017419	pMTVDSCj16-1	MTVDSCj16_a0027	24146	24310		hypothetical protein	99.39
							CP007182	pRM4661_48kbp	YSS_10000	28170	28337		hypothetical protein	93.45
CP017866.1	pCCDM105L		8559	9218		Inner membrane protein forms channel for type IV secretion of T-DNA complex, VirB8	CP017879	pCCDM108L	BLD36_09105	18009	18668		conjugal transfer protein TraJ	100
							CP014743	pCJDM202	A0W69_09205	63053	63715		conjugal transfer protein TraJ	90.11
							CP004067	pN29710-1	G157_08810	29251	29910		type IV secretory pathway, VirB3-like protein	95.61
							CP002030	pTet_CP002030	ICDCCJ07001_pTet000023	30124	30786		cmgB8	90.11
							CP017854	pCJDM204L	BLD40_00100	15814	16476		conjugal transfer protein TraJ	90.11
							CP017877	pCCDM224L	BLD43_09930	30344	31003		conjugal transfer protein TraJ	99.7
							CP017866.1	pCCDM105L		8559	9218		Inner membrane protein forms channel for type IV secretion of T-DNA complex, VirB8	100
							CP007750	pTet_M129	CJM129_9610	39785	40447		Inner membrane protein forms channel for type IV secretion of T-DNA complex, VirB8	90.11
							CP007752	pTet_D42a	CJD42_9355	41535	42197		Inner membrane protein forms channel for type IV secretion of T-DNA complex, VirB8	90.11
							CP011017	pFB1TET	VC76_09065	13414	14073	virB8	Type IV secretion system protein virB8	99.85
							AY714214	pTet_AY714214		19177	19839		pTet23	90.11
							CP013033	pccdm3	AR449_08905	32134	32796		conjugal transfer protein TraJ	90.11
							CP017416	pMTVDSCj07-1	MTVDSCj07_a0030	24883	25542		type IV secretion system protein VirB8	100
							CP013035	pccdm1	AR446_08805	37707	38369		conjugal transfer protein TraJ	90.11
							CP017861	pCJDM218	BLD42_09480	42309	42968		conjugal transfer protein TraJ	100
							CP017418	pMTVDSCj13-1	MTVDSCj13_a0028	24377	25039		type IV secretion system protein VirB8	90.11
							CP017857	pCJDM210L	BLD41_00175	32719	33381		conjugal transfer protein TraJ	90.11
							CP001961	pTet_CP001961	CJS3_pTet0023	21191	21850		type IV secretion system protein VirB8, putative	100
							CP017026	pCC14983A-1	CC14983A_a0113	114602	115261		type IV secretion system protein VirB8	98.33
							CP017869	pCCDM116L	BLD37_08970	30923	31582		conjugal transfer protein TraJ	100
							CP013037	pccdm2	AR448_08985	1783	2445		conjugal transfer protein TraJ	90.11
							CP020775	pCJP002	B0D73_00210	32684	33343		conjugal transfer protein TraJ	100
							CP017030	pCJ14980A	CJ14980A_a0041	41164	41826		type IV secretion system protein VirB8	90.11
							CP022078	Plasmid_unnamed_C._jejuni_FDAARGOS_265	A6J93_00085	12660	13322		conjugal transfer protein TraJ	90.11
							CP023544	pCFSAN032806	CPG33_09240	29285	29944		type IV secretion system protein	95.61
							CP000549	pTet_CP000549	CJJ81176_pTet0036	28517	29179		cmgB8	90.11
							CP022471	pRM1246_ERRC	CFK74_08860	28595	29257		conjugal transfer protein TraJ	90.11
							AY394561	pTet_AY394561		32447	33109		cmgB8	89.89
							CP007180	pRM5611_48kb	YSU_08990	31971	32630		conjugal transfer protein TraJ	100
							KX686749	C._coli_Tx40_plasmid		27712	28371		Inner membrane protein forms channel for type IV secretion of T-DNA complex, VirB8	100
							CP010073	pCj1	PJ19_09495	20349	21011		conjugal transfer protein TraJ	90.11
							CP006710	plasmid_of_C._jejuni_00_2544	N755_01783	22987	23646	cmgB8	type IV secretion system protein VirB8	100
							CP007182	pRM4661_48kbp	YSS_10005	28327	28989		conjugal transfer protein TraJ	90.11
							KJ646012	p11601MD	pCj11601MD_28	28117	28779	virB8	type IV secretory pathway, VirB8	90.11
							AY394560	pCC31		32100	32759		cmgB8	99.85
							CP017419	pMTVDSCj16-1	MTVDSCj16_a0028	24300	24959		type IV secretion system protein VirB8	99.85
							CP014745	pCJDM67L	A0W68_09205	60335	60997		conjugal transfer protein TraJ	90.11
							CP013117	pcjDM	ASB61_08690	65458	66120		conjugal transfer protein TraJ	90.11
							CP017872	pCCDM183	BLD39_09000	17391	18050		conjugal transfer protein TraJ	95.61
							CP023546	pCFSAN032805_1	CPG34_08865	46397	47056		type IV secretion system protein	95.61
							CP017230	pFORC46.1	FORC46_p0042	33350	34012		type IV secretion T-DNA complex VirB8 channel forming Inner membrane protein	90.11
CP017866.1	pCCDM105L		9215	10105		Outer membrane and periplasm component of type IV secretion of T-DNA complex, has secretin-like domain, VirB9	CP017030	pCJ14980A	CJ14980A_a0040	40280	41167		type IV secretion system, translocation pore protein VirB9	89.8
							CP013035	pccdm1	AR446_08800	36823	37710		hypothetical protein	89.92
							KX686749	C._coli_Tx40_plasmid		28368	29258		Outer membrane and periplasm component of type IV secretion of T-DNA complex, has secretin-like domain, VirB9	100
							CP017419	pMTVDSCj16-1	MTVDSCj16_a0029	24956	25846		type IV secretion system protein CagX	100
							CP022078	Plasmid_unnamed_C._jejuni_FDAARGOS_265	A6J93_00090	13319	14206	virB9	P-type conjugative transfer protein VirB9	92.08
							CP007750	pTet_M129	CJM129_9605	38901	39788		Forms the bulk of type IV secretion complex that spans outer membrane and periplasm (VirB9)	89.92
							CP000549	pTet_CP000549	CJJ81176_pTet0037	29176	30063		cmgB9	89.92
							AY394561	pTet_AY394561		33106	33993		cmgB9	89.92
							AY714214	pTet_AY714214		19836	20723		pTet24	89.92
							CP017026	pCC14983A-1	CC14983A_a0112	113712	114605		type IV secretion system, translocation pore protein VirB9	96.85
							CP017418	pMTVDSCj13-1	MTVDSCj13_a0029	25036	25923		type IV secretion system protein CagX	89.92
							CP007180	pRM5611_48kb	YSU_08995	32627	33517		hypothetical protein	100
							CP017857	pCJDM210L	BLD41_00180	33378	34265		P-type conjugative transfer protein VirB9	89.92
							CP002030	pTet_CP002030	ICDCCJ07001_pTet000024	30783	31670		cmgB9	89.92
							CP001961	pTet_CP001961	CJS3_pTet0022	20304	21194		type IV secretion system protein VirB9, putative	100
							CP022471	pRM1246_ERRC	CFK74_08865	29254	30141	virB9	P-type conjugative transfer protein VirB9	89.92
							CP014743	pCJDM202	A0W69_09200	62169	63056		P-type conjugative transfer protein VirB9	91.72
							CP017230	pFORC46.1	FORC46_p0043	34009	34896		type IV secretion T-DNA complex VirB9 Outer membrane, periplasm component	92.08
							CP011017	pFB1TET	VC76_09060	12527	13417	virB9	Type IV secretion system protein virB9 precursor	100
							AY394560	pCC31		32756	33646		cmgB9	99.89
							KJ646012	p11601MD	pCj11601MD_27	27233	28120	virB9	type IV secretory pathway, VirB9	89.92
							CP004067	pN29710-1	G157_08815	29907	30803		type IV secretion system protein VirB9, putative	95.74
							CP006710	plasmid_of_C._jejuni_00_2544	N755_01782	22100	22990	cmgB9	type IV secretion system protein VirB9	100
							CP017872	pCCDM183	BLD39_09005	18047	18943		P-type conjugative transfer protein VirB9	95.74
							CP020775	pCJP002	B0D73_00215	33340	34233		P-type conjugative transfer protein VirB9	98.21
							CP017854	pCJDM204L	BLD40_00105	16473	17360		P-type conjugative transfer protein VirB9	89.92
							CP017866.1	pCCDM105L		9215	10105		Outer membrane and periplasm component of type IV secretion of T-DNA complex, has secretin-like domain, VirB9	100
							CP023546	pCFSAN032805_1	CPG34_08860	45504	46400	virB9	P-type conjugative transfer protein VirB9	95.74
							CP014745	pCJDM67L	A0W68_09200	59451	60338		P-type conjugative transfer protein VirB9	89.92
							CP017869	pCCDM116L	BLD37_08975	31579	32469		P-type conjugative transfer protein VirB9	100
							CP013117	pcjDM	ASB61_08695	66117	67004		P-type conjugative transfer protein VirB9	89.92
							CP017416	pMTVDSCj07-1	MTVDSCj07_a0031	25539	26429		type IV secretion system protein CagX	100
							CP023544	pCFSAN032806	CPG33_09245	29941	30837	virB9	P-type conjugative transfer protein VirB9	95.74
							CP013037	pccdm2	AR448_08980	899	1786		hypothetical protein	92.08
							CP007182	pRM4661_48kbp	YSS_10010	28986	29873		hypothetical protein	92.32
							CP017861	pCJDM218	BLD42_09475	41422	42312		P-type conjugative transfer protein VirB9	100
							CP007752	pTet_D42a	CJD42_9350	40651	41538		Forms the bulk of type IV secretion complex that spans outer membrane and periplasm (VirB9)	89.92
							CP017877	pCCDM224L	BLD43_09925	29457	30347		P-type conjugative transfer protein VirB9	100
							CP013033	pccdm3	AR449_08910	32793	33680		hypothetical protein	92.08
							CP010073	pCj1	PJ19_09500	21008	21895		hypothetical protein	89.92
							CP017879	pCCDM108L	BLD36_09110	18665	19555		P-type conjugative transfer protein VirB9	100
CP017866.1	pCCDM105L		10115	11296		Inner membrane protein forms channel for type IV secretion of T-DNA complex (VirB10)	CP022471	pRM1246_ERRC	CFK74_08870	30168	31343		type IV secretion system protein VirB10	81.1
							CP000549	pTet_CP000549	CJJ81176_pTet0038	30090	31265		cmgB10	81.1
							CP013035	pccdm1	AR446_08795	35624	36796		type IV secretion system protein VirB10	81.22
							CP017879	pCCDM108L	BLD36_09115	19565	20746		type IV secretion system protein VirB10	100
							CP007750	pTet_M129	CJM129_9600	37702	38874		Inner membrane protein forms channel for type IV secretion of T-DNA complex (VirB10)	81.22
							CP017418	pMTVDSCj13-1	MTVDSCj13_a0030	25950	27122		bacterial conjugation TrbI-like protein	81.22
							CP014745	pCJDM67L	A0W68_09195	58252	59424		type IV secretion system protein VirB10	81.22
							CP017026	pCC14983A-1	CC14983A_a0111	112521	113702		type IV secretion system, translocation pore protein VirB10	98.97
							KJ646012	p11601MD	pCj11601MD_26	26034	27206		type IV secretion system protein, VirB10	81.22
							CP011017	pFB1TET	VC76_09055	11339	12517		Type IV secretion system protein virB10	93.92
							CP017416	pMTVDSCj07-1	MTVDSCj07_a0032	26439	27620		bacterial conjugation TrbI-like protein	99.15
							CP017857	pCJDM210L	BLD41_00185	34292	35467		type IV secretion system protein VirB10	81.1
							CP017866.1	pCCDM105L		10115	11296		Inner membrane protein forms channel for type IV secretion of T-DNA complex (VirB10)	100
							CP023544	pCFSAN032806	CPG33_09250	30847	32025		type IV secretion system protein VirB10	93.78
							CP002030	pTet_CP002030	ICDCCJ07001_pTet000025	31697	32869		cmgB10	81.22
							CP007182	pRM4661_48kbp	YSS_10015	29900	31081		type IV secretion system protein VirB10	87.58
							CP004067	pN29710-1	G157_08820	30813	31991		type IV secretion system protein VirB10, putative	93.78
							CP023546	pCFSAN032805_1	CPG34_08855	44316	45494		type IV secretion system protein VirB10	93.78
							CP017230	pFORC46.1	FORC46_p0044	34923	36098		type IV secretion T-DNA complex TonB-like VirB10 Inner membrane protein	81.19
							CP017869	pCCDM116L	BLD37_08980	32479	33660		type IV secretion system protein VirB10	94.71
							AY394561	pTet_AY394561		33999	35195		cmgB10	81.1
							CP017419	pMTVDSCj16-1	MTVDSCj16_a0030	25856	27034		bacterial conjugation TrbI-like protein	93.92
							CP007752	pTet_D42a	CJD42_9345	39452	40624		Inner membrane protein forms channel for type IV secretion of T-DNA complex (VirB10)	81.22
							CP001961	pTet_CP001961	CJS3_pTet0021	19116	20294		type IV secretion system protein VirB10, putative	93.92
							CP006710	plasmid_of_C._jejuni_00_2544	N755_01781	20909	22090	cmgB10	type IV secretion system protein VirB10	98.12
							CP022078	Plasmid_unnamed_C._jejuni_FDAARGOS_265	A6J93_00095	14233	15408		type IV secretion system protein VirB10	81.19
							CP017872	pCCDM183	BLD39_09010	18953	20131		type IV secretion system protein VirB10	93.78
							KX686749	C._coli_Tx40_plasmid		29268	30449		Inner membrane protein forms channel for type IV secretion of T-DNA complex (VirB10)	98.12
							CP013033	pccdm3	AR449_08915	33707	34882		type IV secretion system protein VirB10	81.19
							CP020775	pCJP002	B0D73_00220	34243	35424		type IV secretion system protein VirB10	98.12
							CP014743	pCJDM202	A0W69_09195	60967	62142		type IV secretion system protein VirB10	81.1
							CP017854	pCJDM204L	BLD40_00110	17387	18562		type IV secretion system protein VirB10	81.1
							CP010073	pCj1	PJ19_09505	21922	23094		type IV secretion system protein VirB10	81.22
							CP017877	pCCDM224L	BLD43_09920	28269	29447		type IV secretion system protein VirB10	93.92
							CP013117	pcjDM	ASB61_08700	67031	68206		type IV secretion system protein VirB10	81.1
							CP007180	pRM5611_48kb	YSU_09000	33527	34705		type IV secretion system protein VirB10	93.92
							CP017861	pCJDM218	BLD42_09470	40234	41412		type IV secretion system protein VirB10	97.61
							AY394560	pCC31		33656	34834		cmgB10	93.92
							AY714214	pTet_AY714214		20729	21925		pTet25	81.1
							CP017030	pCJ14980A	CJ14980A_a0039	39081	40253		type IV secretion system, translocation pore protein VirB10	81.22
CP017866.1	pCCDM105L		11277	12290		ATPase required for both assembly of type IV secretion complex and secretion of T-DNA complex, VirB11	AY714214	pTet_AY714214		21906	22898		pTet26	90.69
							CP014743	pCJDM202	A0W69_09190	59988	60986		P-type DNA transfer ATPase VirB11	90.95
							CP000549	pTet_CP000549	CJJ81176_pTet0039	31246	32238		cmgB11	90.69
							CP006710	plasmid_of_C._jejuni_00_2544	N755_01780	19921	20928	cmgB11	type IV secretion system protein VirB11	99.6
							KX686749	C._coli_Tx40_plasmid		30430	31437		ATPase required for both assembly of type IV secretion complex and secretion of T-DNA complex, VirB11	99.6
							CP017872	pCCDM183	BLD39_09015	20112	21131		P-type DNA transfer ATPase VirB11	99.3
							CP010073	pCj1	PJ19_09510	23075	24067		hypothetical protein	90.79
							CP017854	pCJDM204L	BLD40_00115	18543	19535		P-type DNA transfer ATPase VirB11	90.69
							CP013117	pcjDM	ASB61_08705	68187	69179		P-type DNA transfer ATPase VirB11	90.69
							CP013035	pccdm1	AR446_08790	34651	35643		hypothetical protein	90.69
							CP017416	pMTVDSCj07-1	MTVDSCj07_a0033	27601	28608		type IV secretion system protein VirB11	99.7
							CP023546	pCFSAN032805_1	CPG34_08850	43316	44335	virB11	P-type DNA transfer ATPase VirB11	99.3
							CP007180	pRM5611_48kb	YSU_09005	34686	35693		hypothetical protein	98.6
							CP007752	pTet_D42a	CJD42_9340	38479	39471		ATPase required for both assembly of type IV secretion complex and secretion of T-DNA complex, VirB11	90.69
							CP017026	pCC14983A-1	CC14983A_a0110	111533	112540		type IV secretion system protein VirB11	99.6
							CP017879	pCCDM108L	BLD36_09120	20727	21740		P-type DNA transfer ATPase VirB11	100
							CP017230	pFORC46.1	FORC46_p0045	36079	37071		type IV secretion complex and secretion T-DNA complex VirB11 assembly ATPase	90.79
							KJ646012	p11601MD	pCj11601MD_25	25061	26053		type IV secretion system protein, DNA transfer ATPase, VirB11	90.69
							CP017861	pCJDM218	BLD42_09465	39246	40253		P-type DNA transfer ATPase VirB11	99.6
							CP001961	pTet_CP001961	CJS3_pTet0020	18128	19135		type IV secretion system protein VirB11	99
							CP017866.1	pCCDM105L		11277	12290		ATPase required for both assembly of type IV secretion complex and secretion of T-DNA complex, VirB11	100
							CP020775	pCJP002	B0D73_00225	35405	36412		P-type DNA transfer ATPase VirB11	99.6
							CP017857	pCJDM210L	BLD41_00190	35448	36440		P-type DNA transfer ATPase VirB11	90.69
							CP007182	pRM4661_48kbp	YSS_10020	31062	32054		hypothetical protein	90.69
							CP022078	Plasmid_unnamed_C._jejuni_FDAARGOS_265	A6J93_00100	15389	16381	virB11	P-type DNA transfer ATPase VirB11	90.79
							CP017030	pCJ14980A	CJ14980A_a0038	38108	39100		type IV secretion system protein VirB11	90.69
							CP017419	pMTVDSCj16-1	MTVDSCj16_a0031	27015	28022		type IV secretion system protein VirB11	99
							CP023544	pCFSAN032806	CPG33_09255	32006	33025	virB11	P-type DNA transfer ATPase VirB11	99.3
							CP013037	pccdm2	AR448_09200	42958	43950		hypothetical protein	90.49
							CP017869	pCCDM116L	BLD37_08985	33641	34654		P-type DNA transfer ATPase VirB11	99.51
							AY394561	pTet_AY394561		35122	36168		cmgB11	90.69
							AY394560	pCC31		34815	35822		cmgB11	98.6
							CP002030	pTet_CP002030	ICDCCJ07001_pTet000026	32850	33842		cmgB11	90.89
							CP017877	pCCDM224L	BLD43_09915	27281	28288		P-type DNA transfer ATPase VirB11	99.5
							CP007750	pTet_M129	CJM129_9595	36729	37721		ATPase required for both assembly of type IV secretion complex and secretion of T-DNA complex, VirB11	90.69
							CP014745	pCJDM67L	A0W68_09190	57279	58271		P-type DNA transfer ATPase VirB11	90.69
							CP017418	pMTVDSCj13-1	MTVDSCj13_a0031	27103	28095		type IV secretion system protein VirB11	90.69
							CP004067	pN29710-1	G157_08825	31972	32991		cmgb11	99.3
							CP011017	pFB1TET	VC76_09050	10351	11358		Type IV secretion system protein VirB11	98.6
							CP013033	pccdm3	AR449_08920	34863	35855		hypothetical protein	90.79
							CP022471	pRM1246_ERRC	CFK74_08875	31324	32316	virB11	P-type DNA transfer ATPase VirB11	90.69
CP017866.1	pCCDM105L		12283	12849		FIG00469571: hypothetical protein	CP017872	pCCDM183	BLD39_09020	21124	21927		hypothetical protein	100
							CP017866.1	pCCDM105L		3749	4291		FIG00469571: hypothetical protein	91.79
							CP017869	pCCDM116L	BLD37_08990	34647	35213		hypothetical protein	100
							CP023546	pCFSAN032805_1	CPG34_08845	42520	43323		hypothetical protein	100
							CP017866.1	pCCDM105L		12283	12849		FIG00469571: hypothetical protein	100
							CP017230	pFORC46.1	FORC46_p0036	29917	30483		hypothetical protein	91.79
							CP022078	Plasmid_unnamed_C._jejuni_FDAARGOS_265	A6J93_00060	9230	9796		hypothetical protein	91.79
							CP023544	pCFSAN032806	CPG33_09260	33018	33821		hypothetical protein	100
							CP013033	pccdm3	AR449_08875	28701	29267		hypothetical protein	91.79
							CP017877	pCCDM224L	BLD43_09955	33871	34437		hypothetical protein	91.79
							CP002030	pTet_CP002030	ICDCCJ07001_pTet000019	26700	27266		hypothetical protein	91.79
							CP004067	pN29710-1	G157_08830	32984	33787		hypothetical protein	100
							CP017879	pCCDM108L	BLD36_09070	13199	13741		hypothetical protein	91.79
							CP017879	pCCDM108L	BLD36_09125	21733	22299		hypothetical protein	100
							CP013037	pccdm2	AR448_09015	5312	5878		hypothetical protein	91.79
CP017866.1	pCCDM105L		12850	14661		Coupling protein VirD4, ATPase required for T-DNA transfer	CP007180	pRM5611_48kb	YSU_09010	35694	37505		sodium:calcium antiporter	99.61
							CP014743	pCJDM202	A0W69_09180	57500	59311		sodium:calcium antiporter	91.56
							KX686749	C._coli_Tx40_plasmid		31438	33249		Type IV secretion system protein VirD4	97.46
							AY714214	pTet_AY714214		22899	24710		pTet27	91.62
							CP017877	pCCDM224L	BLD43_09910	26801	27280		hypothetical protein	95
							CP014745	pCJDM67L	A0W68_09185	55467	57278		sodium:calcium antiporter	91.68
							CP004067	pN29710-1	G157_08835	33788	35599		cmgd4	97.3
							AY394561	pTet_AY394561		36169	37980		cmgD4	91.62
							CP007182	pRM4661_48kbp	YSS_10030	32162	33865		sodium:calcium antiporter	98
							CP006710	plasmid_of_C._jejuni_00_2544	N755_01779	18109	19920	cmgD4	type IV secretion system protein VirD4	97.46
							CP011017	pFB1TET	VC76_09045	8539	10350	traG	Conjugal transfer protein TraG	95.62
							CP017861	pCJDM218	BLD42_09460	37434	39245		sodium:calcium antiporter	97.46
							CP022078	Plasmid_unnamed_C._jejuni_FDAARGOS_265	A6J93_00105	16382	18193		sodium:calcium antiporter	91.73
							CP000549	pTet_CP000549	CJJ81176_pTet0040	32239	34050		cmgD4	91.62
							CP023544	pCFSAN032806	CPG33_09265	33822	35633		sodium:calcium antiporter	97.3
							CP017857	pCJDM210L	BLD41_00195	36441	38252		sodium:calcium antiporter	91.68
							CP013035	pccdm1	AR446_08785	32839	34650		sodium:calcium antiporter	91.68
							CP017866.1	pCCDM105L		12850	14661		Coupling protein VirD4, ATPase required for T-DNA transfer	100
							CP010073	pCj1	PJ19_09515	24068	25879		sodium:calcium antiporter	91.68
							CP017416	pMTVDSCj07-1	MTVDSCj07_a0034	28609	30420		type IV secretion system, coupling protein VirD4	97.46
							CP020775	pCJP002	B0D73_00230	36413	38224		sodium:calcium antiporter	97.46
							AY394560	pCC31		35823	37634		cmgD4	96.69
							CP017877	pCCDM224L	BLD43_09905	25468	26814		sodium:calcium antiporter	93.54
							CP017419	pMTVDSCj16-1	MTVDSCj16_a0032	28023	29834		type IV secretion system, coupling protein VirD4	97.46
							CP013117	pcjDM	ASB61_08710	69180	70991		sodium:calcium antiporter	91.68
							CP023546	pCFSAN032805_1	CPG34_08840	40708	42519		sodium:calcium antiporter	97.3
							CP017418	pMTVDSCj13-1	MTVDSCj13_a0032	28096	29907		type IV secretion system, coupling protein VirD4	91.68
							CP017854	pCJDM204L	BLD40_00120	19536	21347		sodium:calcium antiporter	91.68
							CP017879	pCCDM108L	BLD36_09130	22300	24111		sodium:calcium antiporter	100
							CP001961	pTet_CP001961	CJS3_pTet0019	16316	18127		cmgd4	97.46
							CP002030	pTet_CP002030	ICDCCJ07001_pTet000028	34825	35517		cmgd4	95.24
							KJ646012	p11601MD	pCj11601MD_24	23249	25060	traG	type IV secretion system protein, TraG	91.62
							CP017230	pFORC46.1	FORC46_p0046	37072	38883		T-DNA transferring ATPase Coupling protein VirD4	91.73
							CP017872	pCCDM183	BLD39_09025	21928	23739		sodium:calcium antiporter	97.3
							CP017030	pCJ14980A	CJ14980A_a0037	36296	38107		type IV secretion system, coupling protein VirD4	91.68
							CP013037	pccdm2	AR448_09195	41146	42957		sodium:calcium antiporter	91.68
							CP013033	pccdm3	AR449_08925	35856	37667		sodium:calcium antiporter	91.73
							CP007752	pTet_D42a	CJD42_9425	38204	38371			97.02
							CP017869	pCCDM116L	BLD37_08995	35214	37025		sodium:calcium antiporter	98.51
							CP007750	pTet_M129	CJM129_9590	34917	36728		Coupling protein VirD4, ATPase required for T-DNA transfer	91.68
							CP002030	pTet_CP002030	ICDCCJ07001_pTet000027	34281	34814		cmgD4	87.95
							CP007752	pTet_D42a	CJD42_9420	36667	38175			91.59
							CP017026	pCC14983A-1	CC14983A_a0109	109722	111425		type IV secretion system, coupling protein VirD4	98.36
							CP022471	pRM1246_ERRC	CFK74_08880	32317	34128		sodium:calcium antiporter	91.62
CP017866.1	pCCDM105L		14642	15073		cag pathogenicity island protein (cag12)	CP017416	pMTVDSCj07-1	MTVDSCj07_a0035	30401	30832		Cag pathogenicity island protein Cag12	97.45
							CP011017	pFB1TET	VC76_09040	8121	8558		hypothetical protein	88.54
							CP017861	pCJDM218	BLD42_09455	37022	37453		cag pathogenicity island protein	97.45
							CP002030	pTet_CP002030	ICDCCJ07001_pTet000029	35637	36074		cpp44	88.54
							CP023544	pCFSAN032806	CPG33_09270	35614	36045		cag pathogenicity island protein	97.92
							CP013037	pccdm2	AR448_09190	40728	41165		cag pathogenicity island protein	88.54
							CP010073	pCj1	PJ19_09520	25860	26297		cag pathogenicity island protein	88.22
							CP017030	pCJ14980A	CJ14980A_a0036	35878	36315		Cag12 family protein	88.54
							CP007750	pTet_M129	CJM129_9585	34499	34903		cag pathogenicity island protein (cag12)	88.54
							CP022471	pRM1246_ERRC	CFK74_08885	34109	34546		cag pathogenicity island protein	88.54
							CP007180	pRM5611_48kb	YSU_09015	37486	37917		cag pathogenicity island protein	97.92
							CP004067	pN29710-1	G157_08840	35580	36011		cpp44	97.92
							CP017866.1	pCCDM105L		14642	15073		cag pathogenicity island protein (cag12)	100
							CP000549	pTet_CP000549	CJJ81176_pTet0041	34031	34468		cpp44	88.54
							CP017230	pFORC46.1	FORC46_p0047	38864	39301		cag pathogenicity island protein cag12	88.54
							CP017418	pMTVDSCj13-1	MTVDSCj13_a0033	29888	30325		Cag pathogenicity island protein Cag12	88.54
							CP017854	pCJDM204L	BLD40_00125	21328	21765		cag pathogenicity island protein	88.54
							KX686749	C._coli_Tx40_plasmid		33230	33661		cag pathogenicity island protein (cag12)	97.45
							AY394560	pCC31		37615	38046		cpp44	100
							CP023546	pCFSAN032805_1	CPG34_08835	40296	40727		cag pathogenicity island protein	97.92
							CP013035	pccdm1	AR446_08780	32421	32858		cag pathogenicity island protein	88.54
							CP013117	pcjDM	ASB61_08715	70972	71409		cag pathogenicity island protein	88.54
							CP022078	Plasmid_unnamed_C._jejuni_FDAARGOS_265	A6J93_00110	18174	18611		cag pathogenicity island protein	88.54
							CP014743	pCJDM202	A0W69_09175	57082	57519		cag pathogenicity island protein	88.54
							CP013033	pccdm3	AR449_08930	37648	38085		cag pathogenicity island protein	88.54
							AY714214	pTet_AY714214		24691	25128		pTet28	88.54
							CP017869	pCCDM116L	BLD37_09000	37006	37437		cag pathogenicity island protein	97.45
							CP017879	pCCDM108L	BLD36_09135	24092	24523		cag pathogenicity island protein	100
							CP017419	pMTVDSCj16-1	MTVDSCj16_a0033	29815	30246		Cag pathogenicity island protein Cag12	97.22
							CP006710	plasmid_of_C._jejuni_00_2544	N755_01778	17697	18128		Cag pathogenicity island protein	97.45
							CP001961	pTet_CP001961	CJS3_pTet0018	15904	16335		cpp44	97.45
							AY394561	pTet_AY394561		37961	38398		cpp44	88.54
							CP017857	pCJDM210L	BLD41_00200	38233	38670		cag pathogenicity island protein	88.54
							CP017026	pCC14983A-1	CC14983A_a0108	109310	109741		Cag12 family protein	97.45
							CP007182	pRM4661_48kbp	YSS_10035	33846	34277		cag pathogenicity island protein	99.77
							CP017877	pCCDM224L	BLD43_09900	25056	25487		cag pathogenicity island protein	100
							KJ646012	p11601MD	pCj11601MD_23	22831	23268	Cag12	Cag pathogenicity island protein, Cag12	88.54
							CP020775	pCJP002	B0D73_00235	38205	38636		cag pathogenicity island protein	97.45
							CP007752	pTet_D42a	CJD42_9335	36249	36653		cag pathogenicity island protein (cag12)	88.54
							CP017872	pCCDM183	BLD39_09030	23720	24151		cag pathogenicity island protein	97.92
							CP014745	pCJDM67L	A0W68_09180	55049	55486		cag pathogenicity island protein	88.54
CP017866.1	pCCDM105L		15076	15834		IncQ plasmid conjugative transfer protein TraQ (RP4 TrbM homolog)	CP017419	pMTVDSCj16-1	MTVDSCj16_a0034	30249	31007		TrbM protein	97.89
							CP007750	pTet_M129	CJM129_9580	33723	34487		IncQ plasmid conjugative transfer protein TraQ	87.57
							CP001961	pTet_CP001961	CJS3_pTet0017	15143	15901		YggA-like protein	97.89
							CP004067	pN29710-1	G157_08845	36014	36772		YggA-like protein	98.68
							AY394560	pCC31		38049	38807		cpp45	95.13
							CP017872	pCCDM183	BLD39_09035	24154	24912		hypothetical protein	98.68
							CP013117	pcjDM	ASB61_08720	71421	72185		hypothetical protein	87.57
							CP017879	pCCDM108L	BLD36_09140	24526	25284		hypothetical protein	100
							CP017861	pCJDM218	BLD42_09450	36261	37019		hypothetical protein	97.89
							CP022078	Plasmid_unnamed_C._jejuni_FDAARGOS_265	A6J93_00115	18623	19387		hypothetical protein	87.57
							KX686749	C._coli_Tx40_plasmid		33664	34422		IncQ plasmid conjugative transfer protein TraQ (RP4 TrbM-like protein)	97.89
							CP017416	pMTVDSCj07-1	MTVDSCj07_a0036	30835	31593		TrbM protein	97.89
							CP017854	pCJDM204L	BLD40_00130	21777	22541		hypothetical protein	87.57
							CP002030	pTet_CP002030	ICDCCJ07001_pTet000030	36086	36850		hypothetical protein	94.8
							CP013037	pccdm2	AR448_09185	39952	40716		hypothetical protein	87.57
							CP017877	pCCDM224L	BLD43_09895	24295	25053		hypothetical protein	96.05
							CP017026	pCC14983A-1	CC14983A_a0107	108549	109307		conjugal transfer protein TrbM	97.89
							CP000549	pTet_CP000549	CJJ81176_pTet0042	34480	35244		cpp45	87.57
							CP010073	pCj1	PJ19_09525	26309	27073		hypothetical protein	87.57
							CP007752	pTet_D42a	CJD42_9330	35473	36237		IncQ plasmid conjugative transfer protein TraQ	87.57
							CP011017	pFB1TET	VC76_09035	7345	8109		TrbM	87.57
							CP017230	pFORC46.1	FORC46_p0048	39313	40077		IncP-type conjugative transfer protein TrbM	87.57
							CP017869	pCCDM116L	BLD37_09005	37440	38198		hypothetical protein	95.26
							CP006710	plasmid_of_C._jejuni_00_2544	N755_01777	16936	17694		YggA-like protein	97.89
							CP013033	pccdm3	AR449_08935	38097	38861		hypothetical protein	87.57
							CP007182	pRM4661_48kbp	YSS_10040	34280	35038		hypothetical protein	92.75
							CP014745	pCJDM67L	A0W68_09175	54273	55037		hypothetical protein	87.57
							CP017418	pMTVDSCj13-1	MTVDSCj13_a0034	30337	31101		TrbM protein	87.57
							CP023546	pCFSAN032805_1	CPG34_08830	39535	40293		hypothetical protein	98.68
							CP013035	pccdm1	AR446_08775	31645	32409		hypothetical protein	87.57
							CP007180	pRM5611_48kb	YSU_09025	38501	38677		hypothetical protein	98.28
							CP020775	pCJP002	B0D73_00240	38639	39397		hypothetical protein	97.36
							CP017030	pCJ14980A	CJ14980A_a0035	35102	35866		conjugal transfer protein TrbM	87.57
							CP022471	pRM1246_ERRC	CFK74_08890	34558	35322		hypothetical protein	87.57
							AY714214	pTet_AY714214		25140	25904		pTet29	87.57
							CP007180	pRM5611_48kb	YSU_09020	37920	38471		hypothetical protein	94.39
							KJ646012	p11601MD	pCj11601MD_22	22055	22819		hypothetical protein	87.57
							CP017857	pCJDM210L	BLD41_00205	38682	39446		hypothetical protein	87.57
							CP023544	pCFSAN032806	CPG33_09275	36048	36806		hypothetical protein	98.68
							CP014743	pCJDM202	A0W69_09170	56306	57070		hypothetical protein	87.57
							CP017866.1	pCCDM105L		15076	15834		IncQ plasmid conjugative transfer protein TraQ (RP4 TrbM homolog)	100
CP017866.1	pCCDM105L		15834	16634		FIG00469957: hypothetical protein	CP017854	pCJDM204L	BLD40_00135	22544	23341		hypothetical protein	91.35
							CP022078	Plasmid_unnamed_C._jejuni_FDAARGOS_265	A6J93_00120	19390	20187		hypothetical protein	91.35
							CP017877	pCCDM224L	BLD43_09890	23495	24292		hypothetical protein	98.87
							CP013033	pccdm3	AR449_08940	38864	39661		hypothetical protein	91.35
							CP014743	pCJDM202	A0W69_09165	55506	56303		hypothetical protein	90.98
							CP004067	pN29710-1	G157_08850	36775	37572		cpp46	96.99
							CP006710	plasmid_of_C._jejuni_00_2544	N755_01776	16136	16933		hypothetical protein	97.99
							KX686749	C._coli_Tx40_plasmid		34425	35222		hypothetical protein	97.99
							CP011017	pFB1TET	VC76_09030	6545	7342		hypothetical protein	91.35
							CP013035	pccdm1	AR446_08770	30845	31642		hypothetical protein	91.35
							CP014745	pCJDM67L	A0W68_09170	53473	54270		hypothetical protein	91.35
							CP017416	pMTVDSCj07-1	MTVDSCj07_a0037	31596	32393		hypothetical protein	97.99
							CP017879	pCCDM108L	BLD36_09145	25287	26084		hypothetical protein	100
							CP007182	pRM4661_48kbp	YSS_10045	35041	35838		hypothetical protein	91.35
							CP023544	pCFSAN032806	CPG33_09280	36809	37606		hypothetical protein	96.99
							AY394560	pCC31		38807	39607		cpp46	99.88
							CP017230	pFORC46.1	FORC46_p0049	40080	40877		hypothetical protein	91.35
							CP017861	pCJDM218	BLD42_09445	35461	36258		hypothetical protein	98.12
							CP017857	pCJDM210L	BLD41_00210	39449	40246		hypothetical protein	91.35
							CP017030	pCJ14980A	CJ14980A_a0034	34302	35099		hypothetical protein	91.35
							KJ646012	p11601MD	pCj11601MD_21	21255	22052		hypothetical protein	91.35
							CP017869	pCCDM116L	BLD37_09010	38201	38998		hypothetical protein	99.12
							CP020775	pCJP002	B0D73_00245	39400	40197		hypothetical protein	92.23
							CP023546	pCFSAN032805_1	CPG34_08825	38735	39532		hypothetical protein	96.99
							CP007180	pRM5611_48kb	YSU_09030	38677	39477		hypothetical protein	98.88
							CP017419	pMTVDSCj16-1	MTVDSCj16_a0035	31010	31807		hypothetical protein	99
							CP007752	pTet_D42a	CJD42_9325	34673	35470		hypothetical protein	91.35
							AY394561	pTet_AY394561		39178	39975		cpp46	91.35
							CP002030	pTet_CP002030	ICDCCJ07001_pTet000031	36853	37650		cpp46	100
							CP000549	pTet_CP000549	CJJ81176_pTet0043	35247	36044		cpp46	91.35
							CP007750	pTet_M129	CJM129_9575	32923	33720		hypothetical protein	91.35
							CP013117	pcjDM	ASB61_08725	72188	72985		hypothetical protein	91.35
							CP010073	pCj1	PJ19_09530	27076	27873		hypothetical protein	90.98
							CP017872	pCCDM183	BLD39_09040	24915	25712		hypothetical protein	96.99
							CP013037	pccdm2	AR448_09180	39152	39949		hypothetical protein	91.35
							CP022471	pRM1246_ERRC	CFK74_08895	35325	36122		hypothetical protein	91.35
							AY714214	pTet_AY714214		25907	26704		pTet30	91.35
							CP017418	pMTVDSCj13-1	MTVDSCj13_a0035	31104	31901		hypothetical protein	91.35
							CP017866.1	pCCDM105L		15834	16634		FIG00469957: hypothetical protein	100
							CP001961	pTet_CP001961	CJS3_pTet0016	14343	15140		cpp46	99
CP017866.1	pCCDM105L		15834	16634		FIG00469957: hypothetical protein	CP017026	pCC14983A-1	CC14983A_a0106	107749	108546		hypothetical protein	97.24
							AY714214	pTet_AY714214		26775	27395		pTet31	94.2
							CP000549	pTet_CP000549	CJJ81176_pTet0044	36115	36735		cpp47	94.2
							CP007182	pRM4661_48kbp	YSS_10055	35909	36529		hypothetical protein	94.2
							CP017230	pFORC46.1	FORC46_p0051	40948	41568		hypothetical protein	94.04
							CP013037	pccdm2	AR448_09175	38461	39081		hypothetical protein	94.2
							CP006710	plasmid_of_C._jejuni_00_2544	N755_01775	15442	16182		hypothetical protein	97.91
							CP020775	pCJP002	B0D73_00250	40270	40890		hypothetical protein	99.84
							CP004067	pN29710-1	G157_08855	37646	38266		cpp47	97.91
							CP017854	pCJDM204L	BLD40_00140	23412	24032		hypothetical protein	94.2
							CP001961	pTet_CP001961	CJS3_pTet0015	13647	14267		cpp47	99.52
							CP023544	pCFSAN032806	CPG33_09285	37680	38300		hypothetical protein	97.91
							CP023546	pCFSAN032805_1	CPG34_08820	38041	38661		hypothetical protein	97.91
							CP022471	pRM1246_ERRC	CFK74_08900	36193	36813		hypothetical protein	94.2
							CP017866.1	pCCDM105L		16710	17330		FIG00470273: hypothetical protein	100
							CP017418	pMTVDSCj13-1	MTVDSCj13_a0036	31972	32592		hypothetical protein	94.2
							AY394561	pTet_AY394561		40046	40666		cpp47	94.2
							CP017030	pCJ14980A	CJ14980A_a0033	33611	34231		hypothetical protein	94.2
							CP014743	pCJDM202	A0W69_09160	54813	55433		hypothetical protein	93.56
							CP010073	pCj1	PJ19_09535	27944	28564		hypothetical protein	94.2
							CP014745	pCJDM67L	A0W68_09165	52782	53402		hypothetical protein	94.2
							CP013033	pccdm3	AR449_08945	39732	40352		hypothetical protein	94.04
							CP017857	pCJDM210L	BLD41_00215	40317	40937		hypothetical protein	94.2
							CP022078	Plasmid_unnamed_C._jejuni_FDAARGOS_265	A6J93_00125	20258	20878		hypothetical protein	94.04
							CP013035	pccdm1	AR446_08765	30154	30774		hypothetical protein	94.2
							CP017879	pCCDM108L	BLD36_09150	26160	26780		hypothetical protein	100
							CP013117	pcjDM	ASB61_08730	73056	73676		hypothetical protein	94.2
							CP002030	pTet_CP002030	ICDCCJ07001_pTet000032	37726	38346		cpp47	100
							CP017419	pMTVDSCj16-1	MTVDSCj16_a0036	31883	32503		hypothetical protein	99.52
							CP017872	pCCDM183	BLD39_09045	25786	26406		hypothetical protein	97.91
							CP007180	pRM5611_48kb	YSU_09040	39551	40171		hypothetical protein	97.91
							CP007752	pTet_D42a	CJD42_9320	33982	34602		hypothetical protein	94.2
							KJ646012	p11601MD	pCj11601MD_19	20564	21184		hypothetical protein	94.2
							CP017869	pCCDM116L	BLD37_09015	39074	39694		hypothetical protein	99.52
							CP017026	pCC14983A-1	CC14983A_a0105	107055	107675		hypothetical protein	97.91
							CP011017	pFB1TET	VC76_09020	5854	6474		hypothetical protein	94.04
							KX686749	C._coli_Tx40_plasmid		35215	35916		hypothetical protein	97.91
							CP017861	pCJDM218	BLD42_09440	34765	35385		hypothetical protein	99.52
							AY394560	pCC31		39683	40303		cpp47	99.68
							CP017877	pCCDM224L	BLD43_09885	22801	23421		hypothetical protein	98.07
							CP017416	pMTVDSCj07-1	MTVDSCj07_a0038	32467	33087		hypothetical protein	97.91
							CP007750	pTet_M129	CJM129_9570	32232	32852		hypothetical protein	94.2
CP017866.1	pCCDM105L		17417	18058		FIG00472706: hypothetical protein	CP017861	pCJDM218	BLD42_09435	34037	34678		hypothetical protein	100
							CP017872	pCCDM183	BLD39_09050	26493	27134		hypothetical protein	100
							CP017866.1	pCCDM105L		17417	18058		FIG00472706: hypothetical protein	100
							CP020775	pCJP002	B0D73_00255	40977	41618		hypothetical protein	100
							CP023544	pCFSAN032806	CPG33_09290	38387	39028		hypothetical protein	100
							CP004067	pN29710-1	G157_08860	38353	38994		hypothetical protein	100
							CP023546	pCFSAN032805_1	CPG34_08815	37313	37954		hypothetical protein	100
							CP007180	pRM5611_48kb	YSU_09045	40258	40899		hypothetical protein	100
							CP017419	pMTVDSCj16-1	MTVDSCj16_a0037	32590	33231		hypothetical protein	100
							CP017879	pCCDM108L	BLD36_09155	26867	27508		hypothetical protein	100
							CP001961	pTet_CP001961	CJS3_pTet0014	12919	13560		Hypothetical Protein	100
							CP002030	pTet_CP002030	ICDCCJ07001_pTet000033	38448	39092		hypothetical protein	94.92
							CP017877	pCCDM224L	BLD43_09880	22073	22714		hypothetical protein	100
							CP017869	pCCDM116L	BLD37_09020	39781	40422		hypothetical protein	100
							CP017026	pCC14983A-1	CC14983A_a0104	106327	106968		hypothetical protein	100
							CP006710	plasmid_of_C._jejuni_00_2544	N755_01774	14714	15355		hypothetical protein	100
							KX686749	C._coli_Tx40_plasmid		36003	36644		hypothetical protein	100
							CP017416	pMTVDSCj07-1	MTVDSCj07_a0039	33174	33815		hypothetical protein	100
CP017866.1	pCCDM105L		18069	20261		DNA topoisomerase III (EC 5.99.1.2)	CP014743	pCJDM202	A0W69_09155	52357	54549		DNA topoisomerase III	99.77
							CP017869	pCCDM116L	BLD37_09025	40433	42625		DNA topoisomerase III	100
							CP017026	pCC14983A-1	CC14983A_a0103	104124	106316		DNA topoisomerase III	100
							CP017877	pCCDM224L	BLD43_09875	19870	22062		DNA topoisomerase III	99.95
							CP022078	Plasmid_unnamed_C._jejuni_FDAARGOS_265	A6J93_00130	21141	23171		DNA topoisomerase III	100
							CP020775	pCJP002	B0D73_00260	41629	43821		DNA topoisomerase III	99.95
							CP017030	pCJ14980A	CJ14980A_a0032	31290	33482		DNA topoisomerase III	99.04
							AY394561	pTet_AY394561		40930	43122		cpp49	99.77
							CP017872	pCCDM183	BLD39_09055	27145	29337		DNA topoisomerase III	99.95
							CP007180	pRM5611_48kb	YSU_09050	40910	43102		DNA topoisomerase III	100
							CP023544	pCFSAN032806	CPG33_09295	39039	41231		DNA topoisomerase III	99.95
							CP007182	pRM4661_48kbp	YSS_10060	36793	38985		DNA topoisomerase III	99.77
							CP017416	pMTVDSCj07-1	MTVDSCj07_a0040	33826	36018		DNA topoisomerase III	100
							CP017854	pCJDM204L	BLD40_00145	24296	26326		DNA topoisomerase III	98.63
							CP006710	plasmid_of_C._jejuni_00_2544	N755_01773	12511	14703		DNA topoisomerase III	100
							CP000549	pTet_CP000549	CJJ81176_pTet0045	36999	39191		DNA topoisomerase III	99.77
							CP017866.1	pCCDM105L		18069	20261		DNA topoisomerase III (EC 5.99.1.2)	100
							CP014745	pCJDM67L	A0W68_09160	50326	52518		DNA topoisomerase III	98.95
							AY394560	pCC31		40432	42624		cpp49	98.4
							CP002030	pTet_CP002030	ICDCCJ07001_pTet000034	39191	41242		cpp49	97.47
							CP013117	pcjDM	ASB61_08735	73940	75970		DNA topoisomerase III	98.63
							CP001961	pTet_CP001961	CJS3_pTet0013	10716	12908		DNA topoisomerase III	100
							CP023546	pCFSAN032805_1	CPG34_08810	35110	37302		DNA topoisomerase III	99.95
							CP011017	pFB1TET	VC76_09015	3399	5591	topB	DNA topoisomerase 3	99.22
							AY714214	pTet_AY714214		27659	29851		pTet32	99.77
							CP004067	pN29710-1	G157_08865	39005	41197		hypothetical protein	99.95
							KJ646012	p11601MD	pCj11601MD_18	18108	20300	topB	DNA topoisomerase III, topB	98.95
							CP013033	pccdm3	AR449_08950	40615	42807		DNA topoisomerase III	99.27
							CP017861	pCJDM218	BLD42_09430	31834	34026		DNA topoisomerase III	100
							CP017419	pMTVDSCj16-1	MTVDSCj16_a0038	33242	35434		DNA topoisomerase III	99.95
							CP010073	pCj1	PJ19_09540	28828	31020		DNA topoisomerase III	98.95
							CP017230	pFORC46.1	FORC46_p0052	41831	43861		DNA topoisomerase III	100
							KX686749	C._coli_Tx40_plasmid		36655	38847		DNA topoisomerase III	99.04
							CP017879	pCCDM108L	BLD36_09160	27519	29711		DNA topoisomerase III	100
							CP013035	pccdm1	AR446_08760	27860	29890		DNA topoisomerase III	98.63
							CP017418	pMTVDSCj13-1	MTVDSCj13_a0037	32856	34919		DNA topoisomerase III	98.89
							CP017857	pCJDM210L	BLD41_00220	41201	43231		DNA topoisomerase III	98.63
							CP022471	pRM1246_ERRC	CFK74_08905	37077	39269		DNA topoisomerase III	99.18
							CP007750	pTet_M129	CJM129_9565	29776	31968		DNA topoisomerase III	99.27
							CP007752	pTet_D42a	CJD42_9315	31523	33718		DNA topoisomerase III	98.82
CP017866.1	pCCDM105L		20367	21788		FIG00470802: hypothetical protein	CP000549	pTet_CP000549	CJJ81176_pTet0046	39297	40718		cpp50	99.72
							AY714214	pTet_AY714214		29957	31378		pTet33	99.72
							CP020775	pCJP002	B0D73_00265	43927	45348		hypothetical protein	99.72
							CP013033	pccdm3	AR449_08720	1	103		hypothetical protein	100
							CP017861	pCJDM218	BLD42_09425	30307	31728		hypothetical protein	100
							CP014743	pCJDM202	A0W69_09150	50830	52251		hypothetical protein	99.23
							CP017877	pCCDM224L	BLD43_09870	18343	19764		hypothetical protein	99.72
							CP007182	pRM4661_48kbp	YSS_10065	39091	40242		hypothetical protein	99.91
							AY394561	pTet_AY394561		43228	44649		cpp50	99.72
							CP007752	pTet_D42a	CJD42_9410	30028	31050			99.61
							CP022471	pRM1246_ERRC	CFK74_08910	39375	40796		hypothetical protein	99.72
							CP017419	pMTVDSCj16-1	MTVDSCj16_a0039	35540	36961		hypothetical protein	100
							CP007180	pRM5611_48kb	YSU_09055	43208	43465		hypothetical protein	99.61
							CP017866.1	pCCDM105L		20367	21788		FIG00470802: hypothetical protein	100
							CP017869	pCCDM116L	BLD37_09030	42731	44152		hypothetical protein	100
							CP017854	pCJDM204L	BLD40_00150	26432	27853		hypothetical protein	99.65
							CP017030	pCJ14980A	CJ14980A_a0031	29763	31184		hypothetical protein	99.58
							CP017857	pCJDM210L	BLD41_00225	43337	44758		hypothetical protein	99.65
							CP017872	pCCDM183	BLD39_09060	29443	30864		hypothetical protein	99.72
							CP013117	pcjDM	ASB61_08740	76076	77497		hypothetical protein	99.58
							CP006710	plasmid_of_C._jejuni_00_2544	N755_01772	10984	12405		hypothetical protein	100
							CP013037	pccdm2	AR448_09165	34479	35900		hypothetical protein	99.72
							CP023544	pCFSAN032806	CPG33_09300	41337	42757		hypothetical protein	99.65
							CP007182	pRM4661_48kbp	YSS_10070	40290	40511		hypothetical protein	100
							CP017416	pMTVDSCj07-1	MTVDSCj07_a0041	36124	37545		hypothetical protein	99.93
							CP007750	pTet_M129	CJM129_9560	28249	29670		hypothetical protein	99.72
							CP017879	pCCDM108L	BLD36_09165	29817	31238		hypothetical protein	100
							CP007180	pRM5611_48kb	YSU_09060	43416	44630		hypothetical protein	99.92
							CP017230	pFORC46.1	FORC46_p0053	43967	45388		hypothetical protein	99.65
							CP001961	pTet_CP001961	CJS3_pTet0012	9189	10610		cpp50	100
							CP017418	pMTVDSCj13-1	MTVDSCj13_a0038	35152	36573		hypothetical protein	99.58
							CP011017	pFB1TET	VC76_09010	1872	3293		hypothetical protein	99.72
							CP013033	pccdm3	AR449_08720	42913	44228		hypothetical protein	99.7
							KX686749	C._coli_Tx40_plasmid		38953	40374		hypothetical protein	99.72
							KJ646012	p11601MD	pCj11601MD_17	16894	17949		hypothetical protein	99.72
							CP013035	pccdm1	AR446_08755	26333	27754		hypothetical protein	99.58
							CP022078	Plasmid_unnamed_C._jejuni_FDAARGOS_265	A6J93_00135	23277	24698		hypothetical protein	99.72
							CP023546	pCFSAN032805_1	CPG34_08805	33583	35004		hypothetical protein	99.72
							CP004067	pN29710-1	G157_08870	41303	42724		cpp50	99.72
							CP007752	pTet_D42a	CJD42_9415	31205	31417			99.51
							AY394560	pCC31		42730	44151		cpp50	99.72
							CP014745	pCJDM67L	A0W68_09155	48799	50220		hypothetical protein	99.58
CP017866.1	pCCDM105L		21807	21986		DNA topoisomerase III (EC 5.99.1.2)	CP017854	pCJDM204L	BLD40_00155	27872	28051		hypothetical protein	100
							CP001961	pTet_CP001961	CJS3_pTet0011	8991	9170		cpp51	100
							CP013117	pcjDM	ASB61_08745	77516	77695		hypothetical protein	100
							CP017026	pCC14983A-1	CC14983A_a0101	102398	102577		hypothetical protein	100
							CP007750	pTet_M129	CJM129_9555	28051	28230		DNA topoisomerase III	100
							CP007752	pTet_D42a	CJD42_9310	29798	29977		DNA topoisomerase III	100
							CP010073	pCj1	PJ19_09550	32253	32432		hypothetical protein	100
							CP017230	pFORC46.1	FORC46_p0054	45407	45586		hypothetical protein	100
							CP007182	pRM4661_48kbp	YSS_10075	40530	40709		hypothetical protein	100
							CP017419	pMTVDSCj16-1	MTVDSCj16_a0040	36980	37159		hypothetical protein	100
							CP017030	pCJ14980A	CJ14980A_a0030	29565	29744		hypothetical protein	100
							KJ646012	p11601MD	pCj11601MD_16	16696	16875		hypothetical protein	100
							CP007180	pRM5611_48kb	YSU_09065	44649	44828		hypothetical protein	100
							CP013033	pccdm3	AR449_08725	122	301		hypothetical protein	100
							AY394561	pTet_AY394561		44668	44847		cpp51	100
							AY394560	pCC31		44170	44349		cpp51	100
							KX686749	C._coli_Tx40_plasmid		40393	40572		DNA topoisomerase III	100
							CP017861	pCJDM218	BLD42_09420	30109	30288		hypothetical protein	100
							CP017869	pCCDM116L	BLD37_09035	44171	44350		hypothetical protein	100
							CP022078	Plasmid_unnamed_C._jejuni_FDAARGOS_265	A6J93_00140	24717	24896		hypothetical protein	100
							CP017866.1	pCCDM105L		21807	21986		DNA topoisomerase III (EC 5.99.1.2)	100
							CP017879	pCCDM108L	BLD36_09170	31257	31436		hypothetical protein	100
							CP013035	pccdm1	AR446_08750	26135	26314		hypothetical protein	100
							CP017418	pMTVDSCj13-1	MTVDSCj13_a0039	36592	36771		hypothetical protein	100
							CP014743	pCJDM202	A0W69_09145	50632	50811		hypothetical protein	100
							CP020775	pCJP002	B0D73_00270	45367	45546		hypothetical protein	100
							CP013037	pccdm2	AR448_09160	34281	34460		hypothetical protein	100
							CP000549	pTet_CP000549	CJJ81176_pTet0047	40737	40916		conserved domain protein	100
							CP014745	pCJDM67L	A0W68_09150	48601	48780		hypothetical protein	100
							CP022471	pRM1246_ERRC	CFK74_08915	40815	40994		hypothetical protein	100
							CP017416	pMTVDSCj07-1	MTVDSCj07_a0042	37564	37743		hypothetical protein	100
							CP011017	pFB1TET	VC76_09005	1674	1853		hypothetical protein	100
							CP017877	pCCDM224L	BLD43_09865	18145	18324		hypothetical protein	100
CP017866.1	pCCDM105L		22345	24264		Tetracycline resistance protein TetO	CP001961	pTet_CP001961	CJS3_pTet0010	6713	8632		TetO	100
							CP017861	pCJDM218	BLD42_09415	27831	29750		tetracycline resistance ribosomal protection protein Tet(O)	100
							CP002030	pTet_CP002030	ICDCCJ07001_pTet000007	9792	11711		hypothetical protein	99.74
							CP017854	pCJDM204L	BLD40_00160	28410	30329		tetracycline resistance ribosomal protection protein Tet(O)	100
							CP011017	pFB1TET	VC76_09250	44222	44710	tetO	Tetracycline resistance protein TetO	100
							CP017418	pMTVDSCj13-1	MTVDSCj13_a0040	37130	39049	tet(O)	tetracycline resistance protein	99.9
							CP013035	pccdm1	AR446_08745	23857	25776		tetracycline resistance protein tetM	99.64
							CP017866.1	pCCDM105L		22345	24264		Tetracycline resistance protein TetO	100
							CP013037	pccdm2	AR448_09155	32003	33922		tetracycline resistance protein tetM	99.9
							CP020775	pCJP002	B0D73_00005	1	1920		TetM/TetW/TetO/TetS family tetracycline resistance ribosomal protection protein	99.9
							CP023546	pCFSAN032805_1	CPG34_08795	29761	31680		TetM/TetW/TetO/TetS family tetracycline resistance ribosomal protection protein	99.38
							CP007752	pTet_D42a	CJD42_9305	27520	29439		Tetracycline resistance protein TetO	99.64
							AY714214	pTet_AY714214		31936	33855		pTet34	99.95
							CP022078	Plasmid_unnamed_C._jejuni_FDAARGOS_265	A6J93_00145	25255	27174		tetracycline resistance ribosomal protection protein Tet(O)	100
							CP007182	pRM4661_48kbp	YSS_10080	41068	42987		tetracycline resistance protein tetM	99.64
							KJ646012	p11601MD	pCj11601MD_15	14418	16337	tetO	tetracycline resistance protein, TetO	100
							CP017230	pFORC46.1	FORC46_p0055	45945	47864		Ribosome protection-type tetracycline resistance protein	99.84
							CP010073	pCj1	PJ19_09555	32791	34710		tetracycline resistance protein tetM	99.95
							AY394560	pCC31		1	1920		tetO	94.9
							CP017869	pCCDM116L	BLD37_08785	44709	45633		tetracycline resistance ribosomal protection protein Tet(O)	100
							CP000549	pTet_CP000549	CJJ81176_pTet0048	41275	43194		tetO	99.95
							CP006710	plasmid_of_C._jejuni_00_2544	N755_01771	8508	10427	tetO	tetracycline resistance protein TetO	100
							CP014745	pCJDM67L	A0W68_09145	46323	48242		tetracycline resistance ribosomal protection protein	100
							CP022471	pRM1246_ERRC	CFK74_08920	41353	43272		tetracycline resistance ribosomal protection protein Tet(O)	99.95
							CP017030	pCJ14980A	CJ14980A_a0029	27287	29206	tet(O)	tetracycline resistance protein	99.69
							CP007180	pRM5611_48kb	YSU_09070	45187	47106		tetracycline resistance protein tetM	99.9
							CP013117	pcjDM	ASB61_08750	78054	79973		tetracycline resistance protein tetM	99.69
							CP017872	pCCDM183	BLD39_09070	32767	34686		tetracycline resistance ribosomal protection protein Tet(O)	99.38
							CP017857	pCJDM210L	BLD41_00005	518	2437		tetracycline resistance ribosomal protection protein Tet(O)	100
							CP013033	pccdm3	AR449_08730	660	2579		tetracycline resistance protein tetM	99.9
							CP023544	pCFSAN032806	CPG33_09310	44660	46579		TetM/TetW/TetO/TetS family tetracycline resistance ribosomal protection protein	99.38
							CP004067	pN29710-1	G157_08880	44627	46546		tetracycline resistance protein	99.38
							CP007750	pTet_M129	CJM129_9550	25773	27692		Tetracycline resistance protein TetO	100
							CP017026	pCC14983A-1	CC14983A_a0100	100120	102039		tetracycline resistance protein	100
							CP017879	pCCDM108L	BLD36_09175	31795	33714		tetracycline resistance ribosomal protection protein Tet(O)	100
							KX686749	C._coli_Tx40_plasmid		40931	42850		Tetracycline resistance protein TetO	99.58
							CP014743	pCJDM202	A0W69_09140	48354	50273		tetracycline resistance ribosomal protection protein	99.95
							CP017869	pCCDM116L	BLD37_08785	1	1002		tetracycline resistance ribosomal protection protein Tet(O)	100
							AY394561	pTet_AY394561		1	1920		tetO	99.95
							CP017877	pCCDM224L	BLD43_09860	15867	17786		tetracycline resistance ribosomal protection protein Tet(O)	99.69
							CP017416	pMTVDSCj07-1	MTVDSCj07_a0043	38102	40021	tet(O)	tetracycline resistance protein	100
							CP017419	pMTVDSCj16-1	MTVDSCj16_a0041	37518	39437	tet(O)	tetracycline resistance protein	100
CP017866.1	pCCDM105L		24502	24615		hypothetical protein	CP017866.1	pCCDM105L		24502	24615		hypothetical protein	100
							CP022078	Plasmid_unnamed_C._jejuni_FDAARGOS_265	A6J93_00155	27396	27624		hypothetical protein	100
							KX686749	C._coli_Tx40_plasmid		43088	43201		hypothetical protein	100
							CP022471	pRM1246_ERRC	CFK74_08930	43494	43722		hypothetical protein	100
							CP022078	Plasmid_unnamed_C._jejuni_FDAARGOS_265	A6J93_00160	27603	28265		hypothetical protein	100
							CP022471	pRM1246_ERRC	CFK74_08935	43701	44363		hypothetical protein	100
							CP017418	pMTVDSCj13-1	MTVDSCj13_a0041	39444	39626		hypothetical protein	100
							CP010073	pCj1	PJ19_09560	35105	35287		hypothetical protein	100
							CP017026	pCC14983A-1	CC14983A_a0099	99029	99697		hypothetical protein	100
							CP017869	pCCDM116L	BLD37_08790	1431	1952		hypothetical protein	100
							CP007180	pRM5611_48kb	YSU_09075	47529	47891		hypothetical protein	100
							CP017877	pCCDM224L	BLD43_09855	15229	15549		hypothetical protein	100
							CP011017	pFB1TET	VC76_09245	43131	43793		hypothetical protein	100
							CP000549	pTet_CP000549	CJJ81176_pTet0049	43589	43771		hypothetical protein	100
							KX686749	C._coli_Tx40_plasmid		43273	43632		TolA protein	100
							CP017230	pFORC46.1	FORC46_p0056	48239	48529		hypothetical protein	98.92
							CP014743	pCJDM202	A0W69_09135	47263	47925		hypothetical protein	100
							CP017872	pCCDM183	BLD39_09075	35115	35495		hypothetical protein	100
							AY714214	pTet_AY714214		34278	34946		pTet35	100
							CP013117	pcjDM	ASB61_08755	80368	80550		hypothetical protein	100
							CP014745	pCJDM67L	A0W68_09140	45746	45928		hypothetical protein	100
							CP017861	pCJDM218	BLD42_09410	26881	27402		hypothetical protein	100
							CP017419	pMTVDSCj16-1	MTVDSCj16_a0042	39832	40014		hypothetical protein	100
							CP004067	pN29710-1	G157_08890	46969	47358		hypothetical protein	100
							CP007752	pTet_D42a	CJD42_9300	26738	27097		TolA protein	100
							CP007182	pRM4661_48kbp	YSS_10085	43381	43563		hypothetical protein	100
							CP013033	pccdm3	AR449_08735	2974	3156		hypothetical protein	100
							CP013037	pccdm2	AR448_09150	31426	31608		hypothetical protein	100
							CP017857	pCJDM210L	BLD41_00010	2866	3387		hypothetical protein	100
							CP017416	pMTVDSCj07-1	MTVDSCj07_a0044	40416	40598		hypothetical protein	100
							CP017879	pCCDM108L	BLD36_09180	34143	34664		hypothetical protein	100
							CP023546	pCFSAN032805_1	CPG34_08785	28952	29401		hypothetical protein	100
							CP017854	pCJDM204L	BLD40_00165	30758	31279		hypothetical protein	100
							CP007750	pTet_M129	CJM129_9545	24682	25344		TolA protein	100
							CP023544	pCFSAN032806	CPG33_09320	46939	47388		hypothetical protein	100
							CP017866.1	pCCDM105L		24659	24841		hypothetical protein	100
CP017866.1	pCCDM105L		24879	25286		TolA protein	CP017866.1	pCCDM105L		24879	25286		TolA protein	100
							CP001961	pTet_CP001961	CJS3_pTet0008	5691	6098		Hypothetical Protein	100
							CP017418	pMTVDSCj13-1	MTVDSCj13_a0042	39817	40140		hypothetical protein	100
							CP017419	pMTVDSCj16-1	MTVDSCj16_a0043	40001	40459		hypothetical protein	100
							CP022078	Plasmid_unnamed_C._jejuni_FDAARGOS_265	A6J93_00160	27603	28265		hypothetical protein	100
							CP022471	pRM1246_ERRC	CFK74_08935	43701	44363		hypothetical protein	100
							CP011017	pFB1TET	VC76_09245	43131	43793		hypothetical protein	100
							CP017857	pCJDM210L	BLD41_00010	2866	3387		hypothetical protein	100
							CP007180	pRM5611_48kb	YSU_09075	47529	47891		hypothetical protein	98.67
							CP017026	pCC14983A-1	CC14983A_a0099	99029	99697		hypothetical protein	100
							CP017869	pCCDM116L	BLD37_08790	1431	1952		hypothetical protein	100
							AY394561	pTet_AY394561		2695	3267		cpp3	100
							CP023546	pCFSAN032805_1	CPG34_08785	28952	29401		hypothetical protein	100
							CP017872	pCCDM183	BLD39_09075	35115	35495		hypothetical protein	100
							CP014743	pCJDM202	A0W69_09135	47263	47925		hypothetical protein	100
							CP017854	pCJDM204L	BLD40_00165	30758	31279		hypothetical protein	100
							CP001961	pTet_CP001961	CJS3_pTet0007	5396	5938		Hypothetical Protein	100
							CP017879	pCCDM108L	BLD36_09180	34143	34664		hypothetical protein	100
							CP017861	pCJDM218	BLD42_09410	26881	27402		hypothetical protein	100
							CP004067	pN29710-1	G157_08890	46969	47358		hypothetical protein	100
							AY394560	pCC31		2684	3256		cpp3	100
							AY714214	pTet_AY714214		34278	34946		pTet35	100
							CP007750	pTet_M129	CJM129_9545	24682	25344		TolA protein	100
							CP023544	pCFSAN032806	CPG33_09320	46939	47388		hypothetical protein	100
							CP017230	pFORC46.1	FORC46_p0057	48480	48704		hypothetical protein	98.64
							CP000549	pTet_CP000549	CJJ81176_pTet0050	43962	44285		conserved hypothetical protein	100
CP017866.1	pCCDM105L		25276	25581		FIG00471069: hypothetical protein	CP017857	pCJDM210L	BLD41_00015	3449	3754		spore coat protein CotS	100
							CP017230	pFORC46.1	FORC46_p0062	51189	51479		hypothetical protein	100
							CP020775	pCJP002	B0D73_00040	4493	4798		spore coat protein CotS	100
							CP013035	pccdm1	AR446_08725	20979	21284		spore coat protein CotS	100
							CP023546	pCFSAN032805_1	CPG34_08700	19299	19604		spore coat protein CotS	100
							CP017418	pMTVDSCj13-1	MTVDSCj13_a0045	42450	42755		hypothetical protein	100
							CP017419	pMTVDSCj16-1	MTVDSCj16_a0044	40449	40754		hypothetical protein	100
							CP017030	pCJ14980A	CJ14980A_a0024	24221	24526		hypothetical protein	100
							CP017416	pMTVDSCj07-1	MTVDSCj07_a0048	42680	42985		hypothetical protein	100
							CP011017	pFB1TET	VC76_09230	40488	40796		hypothetical protein	100
							CP007182	pRM4661_48kbp	YSS_09845	1265	1570		spore coat protein CotS	100
							KX686749	C._coli_Tx40_plasmid		1201	1506		hypothetical protein	100
							CP014743	pCJDM202	A0W69_09115	44548	44853		spore coat protein CotS	100
							CP022078	Plasmid_unnamed_C._jejuni_FDAARGOS_265	A6J93_00190	30575	30880		spore coat protein CotS	100
							CP017854	pCJDM204L	BLD40_00170	31341	31646		spore coat protein CotS	100
							AY394561	pTet_AY394561		5346	5726		cpp7	100
							CP017026	pCC14983A-1	CC14983A_a0095	96214	96519		hypothetical protein	100
							CP022471	pRM1246_ERRC	CFK74_08700	1576	1881		spore coat protein CotS	100
							CP010073	pCj1	PJ19_09585	37652	37957		spore coat protein CotS	100
							CP001961	pTet_CP001961	CJS3_pTet0007	5396	5938		Hypothetical Protein	100
							KJ646012	p11601MD	pCj11601MD_11	11352	11732		hypothetical protein	100
							CP013117	pcjDM	ASB61_08270	3532	3837		spore coat protein CotS	100
							CP017872	pCCDM183	BLD39_09145	44843	45148		spore coat protein CotS	100
							CP000549	pTet_CP000549	CJJ81176_pTet0003	1416	1796		cpp7	100
							CP007752	pTet_D42a	CJD42_9275	22166	22414		hypothetical protein	99.6
							CP023544	pCFSAN032806	CPG33_09075	1614	1919		spore coat protein CotS	100
							CP002030	pTet_CP002030	ICDCCJ07001_pTet000002	123	485		conserved hypothetical protein	97.71
							AY714214	pTet_AY714214		37283	37633		pTet38	99.28
							AY394560	pCC31		5335	5643		cpp7	100
							CP017879	pCCDM108L	BLD36_09185	34726	35031		spore coat protein CotS	100
							CP007180	pRM5611_48kb	YSU_08800	1645	1950		spore coat protein CotS	100
							CP017861	pCJDM218	BLD42_09405	26514	26819		spore coat protein CotS	100
							CP007750	pTet_M129	CJM129_9530	21967	22272		hypothetical protein	100
							CP017877	pCCDM224L	BLD43_09835	12815	13120		spore coat protein CotS	100
							CP017866.1	pCCDM105L		25276	25581		FIG00471069: hypothetical protein	100
							CP017869	pCCDM116L	BLD37_08795	2014	2319		spore coat protein CotS	100
							CP004067	pN29710-1	G157_08620	1576	1881		hypothetical protein	100
CP017866.1	pCCDM105L		25723	26121		FIG00471065: hypothetical protein	CP010073	pCj1	PJ19_09590	38099	38497		hypothetical protein	100
							CP017418	pMTVDSCj13-1	MTVDSCj13_a0046	42897	43295		hypothetical protein	100
							CP017026	pCC14983A-1	CC14983A_a0094	95674	96072		hypothetical protein	100
							CP017877	pCCDM224L	BLD43_09830	12275	12673		hypothetical protein	100
							CP023544	pCFSAN032806	CPG33_09080	2061	2459		hypothetical protein	100
							CP017866.1	pCCDM105L		25723	26121		FIG00471065: hypothetical protein	100
							CP017030	pCJ14980A	CJ14980A_a0023	23681	24079		hypothetical protein	99.75
							CP000549	pTet_CP000549	CJJ81176_pTet0004	1938	2336		cpp8	100
							CP007752	pTet_D42a	CJD42_9270	21568	21966		hypothetical protein	100
							CP014743	pCJDM202	A0W69_09110	44008	44406		hypothetical protein	100
							CP022471	pRM1246_ERRC	CFK74_08705	2023	2421		hypothetical protein	100
							CP017872	pCCDM183	BLD39_09150	45290	45688		hypothetical protein	100
							CP017869	pCCDM116L	BLD37_08800	2461	2859		hypothetical protein	100
							CP002030	pTet_CP002030	ICDCCJ07001_pTet000003	627	1025		cpp8	97.99
							CP007750	pTet_M129	CJM129_9525	21427	21825		hypothetical protein	100
							CP017861	pCJDM218	BLD42_09400	25974	26372		hypothetical protein	100
							KJ646012	p11601MD	pCj11601MD_10	10812	11210		hypothetical protein	100
							CP017419	pMTVDSCj16-1	MTVDSCj16_a0045	40896	41294		hypothetical protein	100
							CP013035	pccdm1	AR446_08720	20439	20837		hypothetical protein	100
							CP017879	pCCDM108L	BLD36_09190	35173	35571		hypothetical protein	100
							CP022078	Plasmid_unnamed_C._jejuni_FDAARGOS_265	A6J93_00195	31022	31420		hypothetical protein	100
							AY714214	pTet_AY714214		37807	38205		pTet39	100
							CP020775	pCJP002	B0D73_00045	4957	5337		hypothetical protein	100
							CP004067	pN29710-1	G157_08625	2097	2420		hypothetical protein	100
							AY394560	pCC31		5603	5956		cpp8	100
							AY394561	pTet_AY394561		5868	6266		cpp8	100
							CP007180	pRM5611_48kb	YSU_08805	2092	2355		hypothetical protein	100
							CP017416	pMTVDSCj07-1	MTVDSCj07_a0049	43127	43525		hypothetical protein	100
							CP023546	pCFSAN032805_1	CPG34_08695	18759	19157		hypothetical protein	100
							CP011017	pFB1TET	VC76_09225	40175	40528		hypothetical protein	100
							KX686749	C._coli_Tx40_plasmid		1648	1962		hypothetical protein	100
CP017866.1	pCCDM105L		26118	26630		FIG00469626: hypothetical protein	CP014743	pCJDM202	A0W69_09105	43499	44011		hypothetical protein	100
							CP017026	pCC14983A-1	CC14983A_a0093	95165	95677		hypothetical protein	100
							CP007180	pRM5611_48kb	YSU_08820	4281	4793		hypothetical protein	100
							CP013037	pccdm2	AR448_09145	30426	30938		hypothetical protein	100
							CP017872	pCCDM183	BLD39_09155	45685	46197		hypothetical protein	100
							CP007182	pRM4661_48kbp	YSS_09850	2106	2618		hypothetical protein	100
							CP017419	pMTVDSCj16-1	MTVDSCj16_a0046	41291	41803		hypothetical protein	100
							CP011017	pFB1TET	VC76_09220	39666	40178		hypothetical protein	100
							CP017869	pCCDM116L	BLD37_08805	2856	3368		hypothetical protein	100
							CP017230	pFORC46.1	FORC46_p0001	267	779		hypothetical protein	100
							CP007752	pTet_D42a	CJD42_9265	21059	21571		hypothetical protein	100
							CP022471	pRM1246_ERRC	CFK74_08710	2418	2930		hypothetical protein	100
							CP013033	pccdm3	AR449_08740	3644	4156		hypothetical protein	100
							CP017877	pCCDM224L	BLD43_09825	11766	12278		hypothetical protein	100
							AY394560	pCC31		5953	6465		cpp9	100
							CP014745	pCJDM67L	A0W68_09135	44746	45258		hypothetical protein	100
							CP013117	pcjDM	ASB61_08275	4373	4885		hypothetical protein	100
							CP010073	pCj1	PJ19_09595	38494	39006		hypothetical protein	100
							CP007750	pTet_M129	CJM129_9520	20918	21430		hypothetical protein	100
							CP013035	pccdm1	AR446_08715	19930	20442		hypothetical protein	100
							AY714214	pTet_AY714214		38356	38715		pTet40	99.72
							CP023544	pCFSAN032806	CPG33_09085	2456	2968		hypothetical protein	100
							CP017857	pCJDM210L	BLD41_00020	4290	4802		hypothetical protein	100
							CP000549	pTet_CP000549	CJJ81176_pTet0005	2333	2845		cpp9	100
							CP017854	pCJDM204L	BLD40_00175	32182	32694		hypothetical protein	100
							CP017866.1	pCCDM105L		26118	26630		FIG00469626: hypothetical protein	100
							CP001961	pTet_CP001961	CJS3_pTet0006	4346	4876		cpp9	100
							CP017416	pMTVDSCj07-1	MTVDSCj07_a0050	43522	44034		hypothetical protein	100
							CP020775	pCJP002	B0D73_00050	5334	5846		hypothetical protein	100
							CP017030	pCJ14980A	CJ14980A_a0022	23439	23684		hypothetical protein	100
							AY394561	pTet_AY394561		6263	6775		cpp9	100
							CP006710	plasmid_of_C._jejuni_00_2544	N755_01766	2340	2870		hypothetical protein	100
							KJ646012	p11601MD	pCj11601MD_09	10303	10815		hypothetical protein	100
							CP017418	pMTVDSCj13-1	MTVDSCj13_a0047	43292	43804		hypothetical protein	100
							CP023546	pCFSAN032805_1	CPG34_08690	18250	18762		hypothetical protein	100
							CP017861	pCJDM218	BLD42_09395	25465	25977		hypothetical protein	100
							CP022078	Plasmid_unnamed_C._jejuni_FDAARGOS_265	A6J93_00200	31417	31929		hypothetical protein	100
							CP017879	pCCDM108L	BLD36_09195	35568	36080		hypothetical protein	100
							KX686749	C._coli_Tx40_plasmid		2044	2556		hypothetical protein	99.81
CP017866.1	pCCDM105L		26705	27184		FIG00471537: hypothetical protein	CP014743	pCJDM202	A0W69_09100	42945	43502		hypothetical protein	100
							CP000549	pTet_CP000549	CJJ81176_pTet0006	2842	3399		cpp10	100
							CP017877	pCCDM224L	BLD43_09820	11212	11769		hypothetical protein	100
							CP023544	pCFSAN032806	CPG33_09090	2965	3522		hypothetical protein	100
							AY394560	pCC31		6462	7019		cpp10	100
							CP013117	pcjDM	ASB61_08280	4882	5439		hypothetical protein	100
							CP006710	plasmid_of_C._jejuni_00_2544	N755_01765	1786	2343		hypothetical protein	99.79
							AY714214	pTet_AY714214		38712	39269		pTet41	100
							CP010073	pCj1	PJ19_09600	39003	39560		hypothetical protein	100
							KJ646012	p11601MD	pCj11601MD_08	9749	10306		hypothetical protein	100
							CP023546	pCFSAN032805_1	CPG34_08685	17696	18253		hypothetical protein	100
							KX686749	C._coli_Tx40_plasmid		2553	3110		hypothetical protein	100
							CP004067	pN29710-1	G157_08640	2926	3495		cpp10	99.79
							CP013035	pccdm1	AR446_08710	19376	19933		hypothetical protein	100
							CP014745	pCJDM67L	A0W68_09130	44192	44749		hypothetical protein	100
							CP017230	pFORC46.1	FORC46_p0002	854	1333		hypothetical protein	100
							CP017872	pCCDM183	BLD39_09160	46194	46751		hypothetical protein	100
							CP007180	pRM5611_48kb	YSU_08830	4936	5211		spore coat protein CotH	100
							CP001961	pTet_CP001961	CJS3_pTet0005	3792	4349		cpp10	100
							CP007182	pRM4661_48kbp	YSS_09855	2615	3172		hypothetical protein	100
							CP017861	pCJDM218	BLD42_09390	24911	25468		hypothetical protein	100
							CP007752	pTet_D42a	CJD42_9260	20504	20848		hypothetical protein	100
							CP017026	pCC14983A-1	CC14983A_a0092	94611	95168		hypothetical protein	100
							CP013037	pccdm2	AR448_09140	29872	30429		hypothetical protein	100
							CP007750	pTet_M129	CJM129_9515	20364	20921		hypothetical protein	100
							CP020775	pCJP002	B0D73_00055	5843	6400		hypothetical protein	100
							CP022078	Plasmid_unnamed_C._jejuni_FDAARGOS_265	A6J93_00205	31926	32483		hypothetical protein	100
							AY394561	pTet_AY394561		6772	7329		cpp10	100
							CP017416	pMTVDSCj07-1	MTVDSCj07_a0051	44031	44588		hypothetical protein	100
							CP017857	pCJDM210L	BLD41_00025	4799	5356		hypothetical protein	100
							CP011017	pFB1TET	VC76_09215	39112	39669		hypothetical protein	100
							CP017418	pMTVDSCj13-1	MTVDSCj13_a0048	43801	44358		hypothetical protein	100
							CP017869	pCCDM116L	BLD37_08810	3365	3922		hypothetical protein	100
							CP022471	pRM1246_ERRC	CFK74_08715	2927	3484		hypothetical protein	100
							CP017419	pMTVDSCj16-1	MTVDSCj16_a0047	41878	42357		hypothetical protein	100
							CP013033	pccdm3	AR449_08745	4153	4710		hypothetical protein	100
							CP017879	pCCDM108L	BLD36_09200	36077	36634		hypothetical protein	100
							CP017866.1	pCCDM105L		26705	27184		FIG00471537: hypothetical protein	100
							CP017854	pCJDM204L	BLD40_00180	32691	33248		hypothetical protein	100
CP017866.1	pCCDM105L		27189	27455		FIG00469557: hypothetical protein	CP017416	pMTVDSCj07-1	MTVDSCj07_a0052	44593	44859		hypothetical protein	100
							CP011017	pFB1TET	VC76_09210	38841	39107		hypothetical protein	100
							CP000549	pTet_CP000549	CJJ81176_pTet0007	3404	3670		cpp11	100
							CP022471	pRM1246_ERRC	CFK74_08720	3489	3755		hypothetical protein	100
							KJ646012	p11601MD	pCj11601MD_07	9478	9744		hypothetical protein	100
							CP017030	pCJ14980A	CJ14980A_a0021	23168	23434		hypothetical protein	97.75
							CP013037	pccdm2	AR448_09135	29601	29867		hypothetical protein	100
							CP007750	pTet_M129	CJM129_9510	20093	20359		hypothetical protein	100
							CP014743	pCJDM202	A0W69_09095	42674	42940		hypothetical protein	100
							CP001961	pTet_CP001961	CJS3_pTet0004	3521	3787		cpp11	100
							CP013117	pcjDM	ASB61_08285	5444	5710		hypothetical protein	100
							CP022078	Plasmid_unnamed_C._jejuni_FDAARGOS_265	A6J93_00210	32488	32754		hypothetical protein	100
							CP013035	pccdm1	AR446_08705	19105	19371		hypothetical protein	100
							CP004067	pN29710-1	G157_08645	3489	3755		cpp11	100
							CP017866.1	pCCDM105L		27189	27455		FIG00469557: hypothetical protein	100
							KX686749	C._coli_Tx40_plasmid		3115	3381		hypothetical protein	100
							CP013033	pccdm3	AR449_08750	4715	4981		hypothetical protein	100
							CP023544	pCFSAN032806	CPG33_09095	3527	3793		hypothetical protein	100
							CP017861	pCJDM218	BLD42_09385	24640	24906		hypothetical protein	100
							CP020775	pCJP002	B0D73_00060	6405	6671		hypothetical protein	100
							CP017026	pCC14983A-1	CC14983A_a0091	94340	94606		hypothetical protein	100
							CP017419	pMTVDSCj16-1	MTVDSCj16_a0048	42362	42628		hypothetical protein	100
							CP017857	pCJDM210L	BLD41_00030	5361	5627		hypothetical protein	100
							CP017230	pFORC46.1	FORC46_p0003	1338	1604		hypothetical protein	100
							AY394561	pTet_AY394561		7334	7600		cpp11	100
							CP006710	plasmid_of_C._jejuni_00_2544	N755_01764	1515	1781		hypothetical protein	100
							CP007182	pRM4661_48kbp	YSS_09860	3177	3443		hypothetical protein	100
							CP007752	pTet_D42a	CJD42_9255	20233	20499		hypothetical protein	100
							CP023546	pCFSAN032805_1	CPG34_08680	17425	17691		hypothetical protein	100
							CP017869	pCCDM116L	BLD37_08815	3927	4193		hypothetical protein	100
							CP017854	pCJDM204L	BLD40_00185	33253	33519		hypothetical protein	100
							CP017879	pCCDM108L	BLD36_09205	36639	36905		hypothetical protein	100
							AY394560	pCC31		7024	7290		cpp11	100
							CP007180	pRM5611_48kb	YSU_08835	5216	5482		hypothetical protein	100
							CP010073	pCj1	PJ19_09605	39565	39831		hypothetical protein	100
							CP017418	pMTVDSCj13-1	MTVDSCj13_a0049	44363	44629		hypothetical protein	100
							CP017877	pCCDM224L	BLD43_09815	10941	11207		hypothetical protein	100
							CP017872	pCCDM183	BLD39_09165	46756	47022		hypothetical protein	100
							CP014745	pCJDM67L	A0W68_09125	43921	44187		hypothetical protein	100
							AY714214	pTet_AY714214		39274	39540		pTet42	100
CP017866.1	pCCDM105L		27514	28074		FIG00469385: hypothetical protein	CP017030	pCJ14980A	CJ14980A_a0020	22550	23110		hypothetical protein	95.9
							CP017026	pCC14983A-1	CC14983A_a0090	93721	94281		hypothetical protein	99.64
							CP017861	pCJDM218	BLD42_09380	24021	24581		hypothetical protein	100
							CP014743	pCJDM202	A0W69_09340	88286	88846		hypothetical protein	95.54
							CP017026	pCC14983A-1	CC14983A_a0134	131081	131641		hypothetical protein	95.72
							CP014745	pCJDM67L	A0W68_09120	43302	43862		hypothetical protein	99.47
							CP017872	pCCDM183	BLD39_09170	47081	47641		hypothetical protein	100
							CP020775	pCJP002	B0D73_00065	6730	7290		hypothetical protein	100
							CP017230	pFORC46.1	FORC46_p0004	1663	2223		hypothetical protein	100
							KJ646012	p11601MD	pCj11601MD_06	8859	9419		hypothetical protein	100
							CP014743	pCJDM202	A0W69_09090	42055	42615		hypothetical protein	96.97
							CP017419	pMTVDSCj16-1	MTVDSCj16_a0001	1	561		hypothetical protein	100
							CP023546	pCFSAN032805_1	CPG34_08675	16806	17366		hypothetical protein	100
							CP017869	pCCDM116L	BLD37_08820	4252	4812		hypothetical protein	100
							CP013035	pccdm1	AR446_08700	18486	19046		hypothetical protein	100
							CP014745	pCJDM67L	A0W68_09325	85625	86185		hypothetical protein	95.54
							CP007752	pTet_D42a	CJD42_9250	19614	20174		hypothetical protein	100
							CP013037	pccdm2	AR448_09130	28982	29542		hypothetical protein	100
							CP010073	pCj1	PJ19_09610	39890	40450		hypothetical protein	100
							CP022078	Plasmid_unnamed_C._jejuni_FDAARGOS_265	A6J93_00215	32813	33373		hypothetical protein	100
							CP013117	pcjDM	ASB61_08290	5769	6329		hypothetical protein	100
							CP017418	pMTVDSCj13-1	MTVDSCj13_a0001	1	561		hypothetical protein	95.54
							CP017866.1	pCCDM105L		27514	28074		FIG00469385: hypothetical protein	100
							CP006710	plasmid_of_C._jejuni_00_2544	N755_01763	896	1456		hypothetical protein	100
							CP001961	pTet_CP001961	CJS3_pTet0003	2902	3462		cpp12	100
							CP023544	pCFSAN032806	CPG33_09100	3852	4412		hypothetical protein	100
							CP007182	pRM4661_48kbp	YSS_09865	3501	4061		hypothetical protein	100
							AY394561	pTet_AY394561		7659	8219		cpp12	100
							KX686749	C._coli_Tx40_plasmid		3440	4000		hypothetical protein	100
							CP017854	pCJDM204L	BLD40_00190	33578	34138		hypothetical protein	100
							CP017416	pMTVDSCj07-1	MTVDSCj07_a0001	1	561		hypothetical protein	100
							CP017877	pCCDM224L	BLD43_09810	10322	10882		hypothetical protein	100
							AY394560	pCC31		7349	7909		cpp12	100
							CP013033	pccdm3	AR449_08755	5040	5600		hypothetical protein	100
							CP011017	pFB1TET	VC76_09205	38222	38782		hypothetical protein	100
							CP007750	pTet_M129	CJM129_9505	19474	20034		hypothetical protein	100
							AY714214	pTet_AY714214		39599	40159		pTet43	100
							CP022471	pRM1246_ERRC	CFK74_08725	3814	4374		hypothetical protein	100
							CP004067	pN29710-1	G157_08650	3848	4375		cpp12	99.81
							CP002030	pTet_CP002030	ICDCCJ07001_pTet000004	1570	2127		cpp12	98.73
							CP017026	pCC14983A-1	CC14983A_a0071	74212	74772		hypothetical protein	95.37
							CP007180	pRM5611_48kb	YSU_08840	5541	6101		hypothetical protein	100
							CP000549	pTet_CP000549	CJJ81176_pTet0008	3729	4289		cpp12	100
							CP017857	pCJDM210L	BLD41_00035	5686	6246		hypothetical protein	100
							CP017879	pCCDM108L	BLD36_09210	36964	37524		hypothetical protein	100
CP017866.1	pCCDM105L		28077	28343		FIG00469707: hypothetical protein	CP007182	pRM4661_48kbp	YSS_09870	4222	4329		hypothetical protein	100
							CP022078	Plasmid_unnamed_C._jejuni_FDAARGOS_265	A6J93_00220	33376	33642		hypothetical protein	100
							CP020775	pCJP002	B0D73_00070	7293	7559		hypothetical protein	100
							CP017416	pMTVDSCj07-1	MTVDSCj07_a0002	564	830		hypothetical protein	100
							CP006710	plasmid_of_C._jejuni_00_2544	N755_01762	627	893		hypothetical protein	100
							CP017026	pCC14983A-1	CC14983A_a0089	93452	93718		hypothetical protein	99.25
							CP017866.1	pCCDM105L		28077	28343		FIG00469707: hypothetical protein	100
							CP014743	pCJDM202	A0W69_09085	41786	42052		hypothetical protein	95.13
							CP007752	pTet_D42a	CJD42_9245	19345	19611		hypothetical protein	100
							KJ646012	p11601MD	pCj11601MD_05	8590	8856		hypothetical protein	100
							CP017030	pCJ14980A	CJ14980A_a0019	22281	22547		hypothetical protein	94.01
							AY394561	pTet_AY394561		8222	8488		cpp13	100
							CP013117	pcjDM	ASB61_08295	6332	6598		hypothetical protein	100
							AY714214	pTet_AY714214		40162	40428		pTet44	99.63
							CP007750	pTet_M129	CJM129_9500	19205	19471		hypothetical protein	100
							CP017418	pMTVDSCj13-1	MTVDSCj13_a0002	564	830		hypothetical protein	100
							CP001961	pTet_CP001961	CJS3_pTet0002	2633	2899		cpp13	100
							CP010073	pCj1	PJ19_09615	40453	40719		hypothetical protein	100
							CP017879	pCCDM108L	BLD36_09215	37527	37793		hypothetical protein	100
							AY394560	pCC31		7912	8178		cpp13	100
							CP023544	pCFSAN032806	CPG33_09105	4415	4681		hypothetical protein	97.38
							CP017872	pCCDM183	BLD39_09175	47644	47910		hypothetical protein	97.38
							CP017869	pCCDM116L	BLD37_08825	4815	5081		hypothetical protein	100
							CP011017	pFB1TET	VC76_09200	37953	38219		hypothetical protein	97.38
							CP017857	pCJDM210L	BLD41_00040	6249	6515		hypothetical protein	100
							CP023546	pCFSAN032805_1	CPG34_08670	16537	16803		hypothetical protein	97.38
							CP014743	pCJDM202	A0W69_09335	88017	88283		hypothetical protein	100
							CP017026	pCC14983A-1	CC14983A_a0135	131644	131910		hypothetical protein	99.25
							CP013033	pccdm3	AR449_08760	5603	5869		hypothetical protein	100
							CP017419	pMTVDSCj16-1	MTVDSCj16_a0002	564	830		hypothetical protein	100
							CP014745	pCJDM67L	A0W68_09115	43033	43299		hypothetical protein	95.13
							CP007180	pRM5611_48kb	YSU_08845	6104	6370		hypothetical protein	100
							CP013037	pccdm2	AR448_09125	28713	28979		hypothetical protein	100
							CP017230	pFORC46.1	FORC46_p0005	2226	2492		hypothetical protein	100
							CP013035	pccdm1	AR446_08695	18217	18483		hypothetical protein	100
							CP017854	pCJDM204L	BLD40_00195	34141	34407		hypothetical protein	100
							CP017861	pCJDM218	BLD42_09375	23752	24018		hypothetical protein	100
							CP004067	pN29710-1	G157_08655	4378	4644		cpp13	97.38
							KX686749	C._coli_Tx40_plasmid		4003	4269		hypothetical protein	100
							CP017026	pCC14983A-1	CC14983A_a0072	74775	75041		hypothetical protein	99.25
							CP014745	pCJDM67L	A0W68_09320	85356	85622		hypothetical protein	100
							CP017877	pCCDM224L	BLD43_09805	10053	10319		hypothetical protein	100
							CP000549	pTet_CP000549	CJJ81176_pTet0009	4292	4558		cpp13	100
							CP022471	pRM1246_ERRC	CFK74_08730	4377	4643		hypothetical protein	100
CP017866.1	pCCDM105L		28390	34188		helicase, Snf2 family	CP007752	pTet_D42a	CJD42_9400	13502	16915			99.44
							CP013033	pccdm3	AR449_08770	6429	11711		helicase	99.05
							CP017866.1	pCCDM105L		28390	34188		helicase, Snf2 family	100
							CP022471	pRM1246_ERRC	CFK74_08735	4690	10488		helicase	99.36
							AY394561	pTet_AY394561		8535	14333		cpp14	99.34
							CP004067	pN29710-1	G157_08665	5204	10486		cpp14	99.03
							CP010073	pCj1	PJ19_09620	40766	46564		helicase	98.99
							CP022078	Plasmid_unnamed_C._jejuni_FDAARGOS_265	A6J93_00225	33689	39487		helicase	99.4
							CP011017	pFB1TET	VC76_09195	32108	37906		hypothetical protein	99.39
							CP014743	pCJDM202	A0W69_09330	82175	87970		helicase	99.13
							CP007750	pTet_M129	CJM129_9495	13360	19158		helicase	99.38
							CP013117	pcjDM	ASB61_08300	6645	12443		helicase	99.34
							CP017026	pCC14983A-1	CC14983A_a0088	87607	93405		adenine-specific DNA methyltransferase	99.45
							CP023546	pCFSAN032805_1	CPG34_08665	10695	16490		helicase	98.73
							CP017877	pCCDM224L	BLD43_09800	4208	10006		helicase	99.36
							CP017854	pCJDM204L	BLD40_00200	34454	40267		helicase	98.99
							CP017872	pCCDM183	BLD39_09180	48057	48533		hypothetical protein	95.21
							CP023544	pCFSAN032806	CPG33_09110	4728	10523		helicase	98.73
							CP017030	pCJ14980A	CJ14980A_a0018	16439	22234		adenine-specific DNA methyltransferase	98.37
							KX686749	C._coli_Tx40_plasmid		4316	10111		helicase, Snf2 family	99.03
							CP017869	pCCDM116L	BLD37_08830	5128	10926		helicase	99.72
							CP014745	pCJDM67L	A0W68_09315	79514	85309		helicase	99.13
							CP017419	pMTVDSCj16-1	MTVDSCj16_a0003	877	6675		adenine-specific DNA methyltransferase	99.13
							CP002030	pTet_CP002030	ICDCCJ07001_pTet000005	2447	8254		cpp14	89.83
							CP017418	pMTVDSCj13-1	MTVDSCj13_a0003	877	6672		adenine-specific DNA methyltransferase	99.13
							CP006710	plasmid_of_C._jejuni_00_2544	N755_01804	41684	46513		DNA methylase/helicase	99.5
							CP013033	pccdm3	AR449_08765	6016	6492		hypothetical protein	95.83
							AY714214	pTet_AY714214		40475	45210		pTet01	99.39
							CP017857	pCJDM210L	BLD41_00045	6562	12375		helicase	98.99
							CP007752	pTet_D42a	CJD42_9405	17082	19067			98.94
							CP001961	pTet_CP001961	CJS3_pTet0052	1	2586		cpp14	99.96
							CP000549	pTet_CP000549	CJJ81176_pTet0010	4605	10403		cpp14	99.34
							CP013037	pccdm2	AR448_09120	22868	28666		helicase	99.41
							KJ646012	p11601MD	pCj11601MD_04	2748	8543		DNA methylase	99.31
							CP001961	pTet_CP001961	CJS3_pTet0052	40010	43222		cpp14	99.56
							CP004067	pN29710-1	G157_08660	4791	5267		hypothetical protein	95.21
							CP017872	pCCDM183	BLD39_09185	48470	53752		helicase	99.03
							CP013035	pccdm1	AR446_08690	12372	18170		helicase	99.31
							CP020775	pCJP002	B0D73_00075	7606	13401		helicase	99.34
							CP017416	pMTVDSCj07-1	MTVDSCj07_a0003	877	6675		adenine-specific DNA methyltransferase	99.39
							CP017879	pCCDM108L	BLD36_09220	37840	43638		helicase	100
							AY394560	pCC31		8225	14023		cpp14	99.39
							AY714214	pTet_AY714214		1	1063		pTet01	98.78
							CP017230	pFORC46.1	FORC46_p0006	2539	8337		DNA methylase	99.22
							CP006710	plasmid_of_C._jejuni_00_2544	N755_01761	1	480		hypothetical protein	99.79
							CP007180	pRM5611_48kb	YSU_08850	6417	12212		helicase	99.51
							CP007182	pRM4661_48kbp	YSS_09875	4376	10174		helicase	99.33
							CP017861	pCJDM218	BLD42_09370	17907	23705		helicase	99.74
CP017866.1	pCCDM105L		34210	34914		FIG00469644: hypothetical protein	CP013117	pcjDM	ASB61_08305	12465	13136		hypothetical protein	100
							CP007752	pTet_D42a	CJD42_9240	13067	13480		hypothetical protein	100
							CP006710	plasmid_of_C._jejuni_00_2544	N755_01802	40105	40809		hypothetical protein	85.77
							CP023546	pCFSAN032805_1	CPG34_08655	9117	9820		N-acetyltransferase	85.77
							CP017861	pCJDM218	BLD42_09360	16328	17032		N-acetyltransferase	85.77
							AY394561	pTet_AY394561		14355	15059		cpp16	99.86
							CP007182	pRM4661_48kbp	YSS_09880	10196	10900		hypothetical protein	100
							CP013035	pccdm1	AR446_08685	11646	12350		hypothetical protein	100
							CP023544	pCFSAN032806	CPG33_09120	11398	12101		N-acetyltransferase	85.77
							CP017230	pFORC46.1	FORC46_p0007	8359	9063		hypothetical protein	95.32
							CP017879	pCCDM108L	BLD36_09225	43660	44364		N-acetyltransferase	100
							CP020775	pCJP002	B0D73_00085	14276	14980		N-acetyltransferase	85.77
							CP017866.1	pCCDM105L		34210	34914		FIG00469644: hypothetical protein	100
							CP011017	pFB1TET	VC76_09185	30529	31233		hypothetical protein	85.77
							CP017030	pCJ14980A	CJ14980A_a0016	14860	15564		hypothetical protein	85.77
							CP022078	Plasmid_unnamed_C._jejuni_FDAARGOS_265	A6J93_00230	39509	40213		N-acetyltransferase	99.86
							CP001961	pTet_CP001961	CJS3_pTet0049	38432	38890		cpp16	86.32
							CP022471	pRM1246_ERRC	CFK74_08740	10510	11214		N-acetyltransferase	100
							CP017026	pCC14983A-1	CC14983A_a0087	86875	87585		hypothetical protein	91.81
							AY714214	pTet_AY714214		1085	1789		pTet02	100
							CP017872	pCCDM183	BLD39_08880	54627	55122		N-acetyltransferase	85.77
							KJ646012	p11601MD	pCj11601MD_03	2022	2726		acetyltransferase	100
							CP000549	pTet_CP000549	CJJ81176_pTet0011	10425	11129		cpp16	100
							CP017416	pMTVDSCj07-1	MTVDSCj07_a0005	7550	8254		hypothetical protein	85.77
							CP017869	pCCDM116L	BLD37_08840	11801	12505		N-acetyltransferase	85.77
							AY394560	pCC31		14863	15603		cpp16	85.77
CP017866.1	pCCDM105L		34940	36328		IncQ plasmid conjugative transfer DNA nicking endonuclease TraR (pTi VirD2 homolog)	CP013033	pccdm3	AR449_08780	12877	14265		spore coat protein CotH	98.27
							CP004067	pN29710-1	G157_08685	12087	13475		cpp17	98.34
							CP002030	pTet_CP002030	ICDCCJ07001_pTet000009	13697	15067		Cpp17	94.64
							KJ646012	p11601MD	pCj11601MD_02	608	1996		relaxase	100
							CP017026	pCC14983A-1	CC14983A_a0082	81775	83163		relaxase/mobilization nuclease domain protein	98.2
							CP017418	pMTVDSCj13-1	MTVDSCj13_a0005	7838	9226		relaxase/mobilization nuclease domain protein	98.2
							CP017866.1	pCCDM105L		34940	36328		IncQ plasmid conjugative transfer DNA nicking endonuclease TraR (pTi VirD2 homolog)	100
							CP001961	pTet_CP001961	CJS3_pTet0047	37021	38409		cpp17	98.2
							CP001961	pTet_CP001961	CJS3_pTet0048	38147	38419		TraH	96.2
							CP007750	pTet_M129	CJM129_9480	9927	11315		IncQ plasmid conjugative transfer DNA nicking endonuclease TraR	98.99
							CP000549	pTet_CP000549	CJJ81176_pTet0012	11155	12543		cpp17	99.93
							CP006710	plasmid_of_C._jejuni_00_2544	N755_01801	38694	40082		nickase/relaxase	98.2
							CP013117	pcjDM	ASB61_08570	46136	47524		spore coat protein CotH	99.93
							CP022078	Plasmid_unnamed_C._jejuni_FDAARGOS_265	A6J93_00235	40239	41627		spore coat protein CotH	99.93
							CP017230	pFORC46.1	FORC46_p0013	14173	15561		IncQ plasmid conjugative transfer DNA nicking endonuclease TraR	98.49
							CP017030	pCJ14980A	CJ14980A_a0015	13449	14837		relaxase/mobilization nuclease domain protein	97.98
							CP020775	pCJP002	B0D73_00090	15003	16391		spore coat protein CotH	98.2
							CP007182	pRM4661_48kbp	YSS_09885	10926	12314		spore coat protein CotH	99.93
							CP017857	pCJDM210L	BLD41_00055	13398	14786		spore coat protein CotH	98.7
							CP023544	pCFSAN032806	CPG33_09125	12124	13512		spore coat protein CotH	98.34
							CP022471	pRM1246_ERRC	CFK74_08745	11240	12628		spore coat protein CotH	99.93
							CP013035	pccdm1	AR446_08680	10232	11620		spore coat protein CotH	100
							CP007180	pRM5611_48kb	YSU_08865	14257	15645		spore coat protein CotH	98.34
							CP014743	pCJDM202	A0W69_09320	79621	81009		spore coat protein CotH	98.2
							CP023546	pCFSAN032805_1	CPG34_08650	7706	9094		spore coat protein CotH	98.34
							CP014745	pCJDM67L	A0W68_09305	76960	78348		spore coat protein CotH	98.2
							AY714214	pTet_AY714214		1815	3203		pTet03	99.93
							CP011017	pFB1TET	VC76_09180	29118	30506		Relaxase/mobilization nuclease domain protein	98.2
							CP017419	pMTVDSCj16-1	MTVDSCj16_a0005	7841	9229		relaxase/mobilization nuclease domain protein	98.2
							CP010073	pCj1	PJ19_09380	2489	3877		spore coat protein CotH	97.77
							AY394560	pCC31		15626	17014		cpp17	98.2
							CP017861	pCJDM218	BLD42_09355	14917	16305		spore coat protein CotH	98.2
							CP017416	pMTVDSCj07-1	MTVDSCj07_a0006	8277	9665		relaxase/mobilization nuclease domain protein	98.2
							CP017872	pCCDM183	BLD39_08885	230	1618		spore coat protein CotH	98.34
							CP017869	pCCDM116L	BLD37_08845	12528	13916		spore coat protein CotH	98.2
							KX686749	C._coli_Tx40_plasmid		11277	12665		IncQ plasmid conjugative transfer DNA nicking endonuclease TraR (pTi VirD2-like protein)	98.2
							CP013037	pccdm2	AR448_09110	20314	21702		spore coat protein CotH	98.27
							CP007752	pTet_D42a	CJD42_9235	11362	12750		IncQ plasmid conjugative transfer DNA nicking endonuclease TraR	99.86
							CP017877	pCCDM224L	BLD43_10065	53212	54600		spore coat protein CotH	98.42
							CP017879	pCCDM108L	BLD36_09230	44390	45778		spore coat protein CotH	100
							AY394561	pTet_AY394561		15085	16473		cpp17	99.93
							CP017854	pCJDM204L	BLD40_00210	41290	42678		spore coat protein CotH	98.7
CP017866.1	pCCDM105L		36328	36879		Ribbon-helix-helix protein, copG family domain protein	CP022471	pRM1246_ERRC	CFK74_08750	12628	13179		hypothetical protein	100
							CP017879	pCCDM108L	BLD36_08980	1	143		hypothetical protein	100
							CP011017	pFB1TET	VC76_09175	28567	29118		hypothetical protein	99.09
							CP017877	pCCDM224L	BLD43_10060	52661	53212		hypothetical protein	99.09
							CP007750	pTet_M129	CJM129_9475	9376	9927		Ribbon-helix-helix protein, copG family domain protein	100
							CP017879	pCCDM108L	BLD36_08980	45778	46186		hypothetical protein	100
							CP017861	pCJDM218	BLD42_09350	14366	14917		hypothetical protein	99.28
							CP010073	pCj1	PJ19_09385	3877	4428		hypothetical protein	99.46
							CP023546	pCFSAN032805_1	CPG34_08645	7155	7706		hypothetical protein	99.64
							CP022078	Plasmid_unnamed_C._jejuni_FDAARGOS_265	A6J93_00240	41627	42178		hypothetical protein	100
							CP017416	pMTVDSCj07-1	MTVDSCj07_a0007	9665	10216		hypothetical protein	99.28
							AY394561	pTet_AY394561		16473	17024		cpp18	100
							CP007752	pTet_D42a	CJD42_9230	10811	11362		Ribbon-helix-helix protein, copG family domain protein	100
							CP014743	pCJDM202	A0W69_09315	79070	79621		hypothetical protein	99.09
							CP017854	pCJDM204L	BLD40_00215	42678	43229		hypothetical protein	100
							CP013037	pccdm2	AR448_09105	19763	20314		hypothetical protein	99.09
							CP000549	pTet_CP000549	CJJ81176_pTet0013	12543	13094		cpp18	100
							CP006710	plasmid_of_C._jejuni_00_2544	N755_01800	38143	38694		hypothetical protein	99.28
							AY714214	pTet_AY714214		3203	3754		pTet04	100
							CP017230	pFORC46.1	FORC46_p0014	15561	16118		copG family domain Ribbon-helix-helix protein	98.55
							CP004067	pN29710-1	G157_08690	13475	14026		cpp18	99.64
							CP023544	pCFSAN032806	CPG33_09130	13512	14063		hypothetical protein	99.64
							CP013033	pccdm3	AR449_08785	14265	14816		hypothetical protein	99.09
							CP017857	pCJDM210L	BLD41_00060	14786	15337		hypothetical protein	100
							CP007182	pRM4661_48kbp	YSS_09895	12774	12980		hypothetical protein	100
							CP014745	pCJDM67L	A0W68_09300	76409	76960		hypothetical protein	99.09
							CP017026	pCC14983A-1	CC14983A_a0081	81224	81775		hypothetical protein	99.09
							CP001961	pTet_CP001961	CJS3_pTet0046	36470	37021		cpp18	99.28
							AY394560	pCC31		17014	17565		cpp18	99.28
							CP013035	pccdm1	AR446_08675	9681	10232		hypothetical protein	100
							CP007182	pRM4661_48kbp	YSS_09890	12314	12823		hypothetical protein	100
							CP007180	pRM5611_48kb	YSU_08870	15645	16196		hypothetical protein	99.09
							CP002030	pTet_CP002030	ICDCCJ07001_pTet000010	15067	15618		cpp18	99.82
							CP017419	pMTVDSCj16-1	MTVDSCj16_a0006	9229	9780		hypothetical protein	99.09
							CP017872	pCCDM183	BLD39_08890	1618	2169		hypothetical protein	99.64
							KJ646012	p11601MD	pCj11601MD_01	57	608	cpp18	cpp18	100
							CP013117	pcjDM	ASB61_08575	47524	48075		hypothetical protein	100
							CP017869	pCCDM116L	BLD37_08850	13916	14467		hypothetical protein	99.28
							KX686749	C._coli_Tx40_plasmid		12665	13216		Ribbon-helix-helix protein, copG family domain protein	99.09
							CP017418	pMTVDSCj13-1	MTVDSCj13_a0006	9226	9777		hypothetical protein	99.09
							CP017866.1	pCCDM105L		36328	36879		Ribbon-helix-helix protein, copG family domain protein	100
							CP020775	pCJP002	B0D73_00095	16391	16942		hypothetical protein	99.28
							CP017030	pCJ14980A	CJ14980A_a0014	12898	13449		hypothetical protein	99.46
CP017866.1	pCCDM105L		37073	37354		FIG00470991: hypothetical protein	CP017854	pCJDM204L	BLD40_00220	43423	43704		hypothetical protein	100
							CP000549	pTet_CP000549	CJJ81176_pTet0014	13295	13576		cpp19	99.65
							CP017230	pFORC46.1	FORC46_p0015	16306	16587		hypothetical protein	100
							CP006710	plasmid_of_C._jejuni_00_2544	N755_01799	37668	37949		hypothetical protein	98.92
							CP017877	pCCDM224L	BLD43_10055	52187	52468		hypothetical protein	90.65
							CP014745	pCJDM67L	A0W68_09295	75934	76215		hypothetical protein	100
							AY714214	pTet_AY714214		3955	4236		pTet05	99.65
							KJ646012	p11601MD	pCj11601MD_50	43677	43958		hypothetical protein	99.65
							CP014743	pCJDM202	A0W69_09310	78595	78876		hypothetical protein	99.65
							CP020775	pCJP002	B0D73_00100	17136	17417		hypothetical protein	98.92
							CP013117	pcjDM	ASB61_08580	48269	48550		hypothetical protein	99.65
							CP013035	pccdm1	AR446_08670	9206	9487		hypothetical protein	100
							CP017026	pCC14983A-1	CC14983A_a0080	80749	81030		hypothetical protein	98.92
							CP022471	pRM1246_ERRC	CFK74_08755	13373	13654		hypothetical protein	99.29
							CP007180	pRM5611_48kb	YSU_08875	16390	16671		hypothetical protein	97.87
							CP023544	pCFSAN032806	CPG33_09135	14257	14538		hypothetical protein	98.92
							CP010073	pCj1	PJ19_09390	4622	4903		hypothetical protein	98.92
							KX686749	C._coli_Tx40_plasmid		13410	13691		hypothetical protein	98.92
							CP017419	pMTVDSCj16-1	MTVDSCj16_a0007	9974	10255		hypothetical protein	98.92
							CP013037	pccdm2	AR448_09100	19288	19569		hypothetical protein	99.65
							CP017866.1	pCCDM105L		37073	37354		FIG00470991: hypothetical protein	100
							CP017030	pCJ14980A	CJ14980A_a0013	12423	12704		hypothetical protein	100
							CP004067	pN29710-1	G157_08695	14220	14519		hypothetical protein	99.26
							CP017879	pCCDM108L	BLD36_08985	337	618		hypothetical protein	100
							CP011017	pFB1TET	VC76_09170	28092	28373		hypothetical protein	98.2
							CP022078	Plasmid_unnamed_C._jejuni_FDAARGOS_265	A6J93_00245	42372	42653		hypothetical protein	100
							CP023546	pCFSAN032805_1	CPG34_08640	6680	6961		hypothetical protein	99.28
							CP007752	pTet_D42a	CJD42_9225	10336	10617		hypothetical protein	98.92
							CP007750	pTet_M129	CJM129_9470	8901	9182		hypothetical protein	98.92
							CP017857	pCJDM210L	BLD41_00065	15531	15812		hypothetical protein	100
							CP017872	pCCDM183	BLD39_08895	2363	2644		hypothetical protein	99.28
							CP013033	pccdm3	AR449_08790	15010	15291		hypothetical protein	99.65
							CP017418	pMTVDSCj13-1	MTVDSCj13_a0007	9971	10252		hypothetical protein	98.92
							AY394561	pTet_AY394561		17225	17506		cpp19	99.65
							CP017869	pCCDM116L	BLD37_08855	14661	14942		hypothetical protein	100
							CP017861	pCJDM218	BLD42_09345	13891	14172		hypothetical protein	98.92
							AY394560	pCC31		17759	18040		cpp19	98.92
							CP001961	pTet_CP001961	CJS3_pTet0045	35995	36276		cpp19	98.92
							CP017416	pMTVDSCj07-1	MTVDSCj07_a0008	10410	10691		hypothetical protein	98.92
CP017866.1	pCCDM105L		37383	37994		FIG00471711: hypothetical protein	CP013037	pccdm2	AR448_09095	18648	19259		NTPase	99.84
							CP007752	pTet_D42a	CJD42_9220	9696	10307		hypothetical protein	100
							AY394560	pCC31		18068	18679		cpp20	94.08
							CP013035	pccdm1	AR446_08665	8566	9177		NTPase	100
							CP017861	pCJDM218	BLD42_09340	13253	13863		NTPase	93.91
							CP007182	pRM4661_48kbp	YSS_09905	13482	14033		NTPase	99.82
							CP017416	pMTVDSCj07-1	MTVDSCj07_a0009	10719	11270		hypothetical protein	94.16
							CP006710	plasmid_of_C._jejuni_00_2544	N755_01798	37029	37640		hypothetical protein	94.08
							CP017418	pMTVDSCj13-1	MTVDSCj13_a0008	10280	10831		hypothetical protein	94.16
							CP023544	pCFSAN032806	CPG33_09140	14566	15177		NTPase	94.77
							CP017230	pFORC46.1	FORC46_p0016	16616	17227		hypothetical protein	99.84
							CP014743	pCJDM202	A0W69_09305	77955	78566		NTPase	99.84
							CP017026	pCC14983A-1	CC14983A_a0079	80110	80721		hypothetical protein	94.08
							CP022471	pRM1246_ERRC	CFK74_08760	13683	14294		NTPase	99.84
							KJ646012	p11601MD	pCj11601MD_49	43097	43648		hypothetical protein	100
							CP007750	pTet_M129	CJM129_9465	8261	8872		hypothetical protein	100
							CP017419	pMTVDSCj16-1	MTVDSCj16_a0008	10283	10894		hypothetical protein	94.08
							AY394561	pTet_AY394561		17535	18146		cpp20	99.84
							CP017030	pCJ14980A	CJ14980A_a0012	11783	12394		hypothetical protein	99.84
							CP017872	pCCDM183	BLD39_08900	2672	3283		NTPase	94.77
							CP011017	pFB1TET	VC76_09165	27453	28064		hypothetical protein	94.08
							CP014745	pCJDM67L	A0W68_09290	75294	75905		NTPase	99.84
							CP013033	pccdm3	AR449_08795	15320	15931		NTPase	99.84
							CP017879	pCCDM108L	BLD36_08990	647	1258		NTPase	100
							CP017866.1	pCCDM105L		37383	37994		FIG00471711: hypothetical protein	100
							CP010073	pCj1	PJ19_09395	4932	5543		NTPase	100
							CP017857	pCJDM210L	BLD41_00070	15841	16452		NTPase	100
							AY714214	pTet_AY714214		4265	4876		pTet06	99.84
							CP002030	pTet_CP002030	ICDCCJ07001_pTet000011	16122	16733		cpp20	93.91
							CP013117	pcjDM	ASB61_08585	48579	49190		NTPase	99.67
							CP007180	pRM5611_48kb	YSU_08880	16699	17226		NTPase	93.38
							CP017869	pCCDM116L	BLD37_08860	14971	15582		NTPase	95.56
							CP023546	pCFSAN032805_1	CPG34_08635	6042	6652		NTPase	94.61
							KX686749	C._coli_Tx40_plasmid		13719	14330		hypothetical protein	94.08
							CP001961	pTet_CP001961	CJS3_pTet0044	35416	35967		cpp20	94.16
							CP000549	pTet_CP000549	CJJ81176_pTet0015	13605	14216		cpp20	99.84
							CP022078	Plasmid_unnamed_C._jejuni_FDAARGOS_265	A6J93_00250	42682	43293		NTPase	99.84
							CP017854	pCJDM204L	BLD40_00225	43733	44344		NTPase	100
							CP017877	pCCDM224L	BLD43_10050	51545	52156		NTPase	97.39
							CP020775	pCJP002	B0D73_00105	17446	18057		NTPase	99.84
CP017866.1	pCCDM105L		37998	38651		FIG00469861: hypothetical protein	CP007180	pRM5611_48kb	YSU_08885	17312	17965		hypothetical protein	99.54
							CP014743	pCJDM202	A0W69_09300	77298	77951		hypothetical protein	99.54
							CP007182	pRM4661_48kbp	YSS_09910	14096	14749		hypothetical protein	99.08
							AY714214	pTet_AY714214		4880	5533		pTet07	99.54
							KJ646012	p11601MD	pCj11601MD_48	42381	43034		hypothetical protein	100
							CP023546	pCFSAN032805_1	CPG34_08630	5379	6038		hypothetical protein	90.05
							CP000549	pTet_CP000549	CJJ81176_pTet0016	14220	14873		cpp21	99.54
							CP023544	pCFSAN032806	CPG33_09145	15181	15840		hypothetical protein	90.05
							CP014745	pCJDM67L	A0W68_09285	74637	75290		hypothetical protein	100
							CP010073	pCj1	PJ19_09400	5547	6200		hypothetical protein	100
							CP013033	pccdm3	AR449_08800	15935	16588		hypothetical protein	99.54
							CP007750	pTet_M129	CJM129_9460	7604	8257		hypothetical protein	100
							CP022078	Plasmid_unnamed_C._jejuni_FDAARGOS_265	A6J93_00255	43297	43956		hypothetical protein	90.59
							CP017026	pCC14983A-1	CC14983A_a0137	133011	133664		hypothetical protein	92.2
							CP017230	pFORC46.1	FORC46_p0017	17231	17890		hypothetical protein	90.05
							CP013117	pcjDM	ASB61_08590	49194	49853		hypothetical protein	90.41
							CP017877	pCCDM224L	BLD43_10045	50882	51541		hypothetical protein	90.23
							CP017872	pCCDM183	BLD39_08905	3287	3946		hypothetical protein	90.05
							CP017030	pCJ14980A	CJ14980A_a0011	11120	11779		hypothetical protein	92.18
							CP013035	pccdm1	AR446_08660	7909	8562		hypothetical protein	100
							CP014743	pCJDM202	A0W69_09075	40064	40717		hypothetical protein	92.51
							CP020775	pCJP002	B0D73_00110	18061	18714		hypothetical protein	99.54
							CP017879	pCCDM108L	BLD36_08995	1262	1915		hypothetical protein	100
							CP014745	pCJDM67L	A0W68_09105	41311	41964		hypothetical protein	94.34
							CP017869	pCCDM116L	BLD37_08865	15586	16239		hypothetical protein	100
							CP017866.1	pCCDM105L		37998	38651		FIG00469861: hypothetical protein	100
							CP022471	pRM1246_ERRC	CFK74_08765	14298	14951		hypothetical protein	99.54
							CP013037	pccdm2	AR448_09090	17991	18644		hypothetical protein	99.54
							CP017857	pCJDM210L	BLD41_00075	16456	17115		hypothetical protein	90.59
							AY394561	pTet_AY394561		18150	18803		cpp21	99.54
							CP007752	pTet_D42a	CJD42_9215	9039	9692		hypothetical protein	100
CP017866.1	pCCDM105L		38770	39996		DNA primase (EC 2.7.7.-)	CP017861	pCJDM218	BLD42_09335	12006	13232		hypothetical protein	98.45
							CP006710	plasmid_of_C._jejuni_00_2544	N755_01797	35782	37008		DNA primase TraC	98.45
							CP017419	pMTVDSCj16-1	MTVDSCj16_a0009	10915	12141		hypothetical protein	98.37
							CP013033	pccdm3	AR449_08805	16707	17936		hypothetical protein	96.81
							AY394561	pTet_AY394561		18922	20148		cpp22	96.9
							CP017866.1	pCCDM105L		38770	39996		DNA primase (EC 2.7.7.-)	100
							CP002030	pTet_CP002030	ICDCCJ07001_pTet000012	16754	17980		cpp22	97.72
							CP017418	pMTVDSCj13-1	MTVDSCj13_a0009	10911	12137		hypothetical protein	96.41
							CP014743	pCJDM202	A0W69_09070	38746	39975		hypothetical protein	87.98
							CP007750	pTet_M129	CJM129_9455	6259	7485		DNA primase	97.96
							CP017869	pCCDM116L	BLD37_08870	16358	17584		hypothetical protein	98.37
							CP020775	pCJP002	B0D73_00115	18833	20059		hypothetical protein	96.9
							CP014745	pCJDM67L	A0W68_09100	39993	41222		hypothetical protein	87.98
							CP014745	pCJDM67L	A0W68_09280	73292	74518		hypothetical protein	96.9
							CP007182	pRM4661_48kbp	YSS_09915	14868	16094		hypothetical protein	98.37
							CP007752	pTet_D42a	CJD42_9210	7694	8920		DNA primase	97.96
							CP017230	pFORC46.1	FORC46_p0018	17972	19201		IncP-type DNA transfer primase TraC	88.96
							CP023546	pCFSAN032805_1	CPG34_08625	4070	5296		hypothetical protein	98.45
							CP017854	pCJDM204L	BLD40_00005	293	1522		hypothetical protein	88.83
							KJ646012	p11601MD	pCj11601MD_47	41036	42262		DNA primase	96.98
							CP017416	pMTVDSCj07-1	MTVDSCj07_a0010	11350	12576		hypothetical protein	98.45
							CP001961	pTet_CP001961	CJS3_pTet0043	34110	35336		cpp22	98.45
							CP013035	pccdm1	AR446_08655	6564	7790		hypothetical protein	96.98
							CP017857	pCJDM210L	BLD41_00080	17198	18427		hypothetical protein	88.83
							CP013117	pcjDM	ASB61_08595	49936	51165		hypothetical protein	88.69
							CP013037	pccdm2	AR448_09085	16643	17872		hypothetical protein	96.81
							CP000549	pTet_CP000549	CJJ81176_pTet0017	14992	16218		cpp22	96.9
							CP022471	pRM1246_ERRC	CFK74_08770	15070	16296		hypothetical protein	96.9
							KX686749	C._coli_Tx40_plasmid		14351	15577		DNA primase	98.45
							CP022078	Plasmid_unnamed_C._jejuni_FDAARGOS_265	A6J93_00260	44038	45270		hypothetical protein	88.92
							AY714214	pTet_AY714214		5652	6878		pTet08	96.9
							CP014743	pCJDM202	A0W69_09295	75953	77179		hypothetical protein	94.3
							CP011017	pFB1TET	VC76_09160	26206	27432	traC	DNA primase TraC	98.37
							AY394560	pCC31		18700	19926		cpp22	98.45
							CP017026	pCC14983A-1	CC14983A_a0078	78869	80089		hypothetical protein	95.26
							CP017877	pCCDM224L	BLD43_10040	49571	50800		hypothetical protein	88.96
							CP017872	pCCDM183	BLD39_08910	4029	5255		hypothetical protein	98.45
							CP007180	pRM5611_48kb	YSU_08890	18084	19310		hypothetical protein	98.45
							CP023544	pCFSAN032806	CPG33_09150	15923	17149		hypothetical protein	98.45
							CP017879	pCCDM108L	BLD36_09000	2034	3260		hypothetical protein	100
							CP004067	pN29710-1	G157_08720	15890	17116		cpp22	98.45
							CP010073	pCj1	PJ19_09405	6319	7545		hypothetical protein	99.59
							CP017026	pCC14983A-1	CC14983A_a0138	133753	134973		putative protein (TOPRIM domain)	95.26
CP017866.1	pCCDM105L		40128	40421		IncQ plasmid conjugative transfer protein TraG	CP007180	pRM5611_48kb	YSU_08895	19428	19574		hypothetical protein	99.32
							CP013037	pccdm2	AR448_09080	16265	16528		hypothetical protein	94.42
							CP017877	pCCDM224L	BLD43_10035	49200	49463		hypothetical protein	95.83
							CP017857	pCJDM210L	BLD41_00085	18535	18813		hypothetical protein	94.42
							CP017861	pCJDM218	BLD42_09330	11595	11888		hypothetical protein	100
							CP017872	pCCDM183	BLD39_08915	5373	5666		hypothetical protein	99.66
							CP017026	pCC14983A-1	CC14983A_a0077	78459	78707		hypothetical protein	99.18
							CP007750	pTet_M129	CJM129_9450	5888	6151		IncQ plasmid conjugative transfer protein TraG	97.4
							CP013117	pcjDM	ASB61_08600	51273	51551		hypothetical protein	94.42
							CP017030	pCJ14980A	CJ14980A_a0009	9431	9694		hypothetical protein	96.28
							CP013033	pccdm3	AR449_08810	18051	18314		hypothetical protein	94.42
							AY394561	pTet_AY394561		20256	20519		cpp23	98.44
							KJ646012	p11601MD	pCj11601MD_46	40667	40930		hypothetical protein	97.4
							CP013035	pccdm1	AR446_08650	6193	6456		hypothetical protein	97.4
							CP017879	pCCDM108L	BLD36_09005	3392	3685		hypothetical protein	100
							AY394560	pCC31		20044	20322		cpp23	97.21
							CP017416	pMTVDSCj07-1	MTVDSCj07_a0011	12694	12987		hypothetical protein	99.66
							CP007752	pTet_D42a	CJD42_9205	7323	7586		IncQ plasmid conjugative transfer protein TraG	97.4
							CP017854	pCJDM204L	BLD40_00010	1630	1908		hypothetical protein	94.42
							CP010073	pCj1	PJ19_09410	7663	7941		hypothetical protein	98.14
							CP020775	pCJP002	B0D73_00120	20167	20445		hypothetical protein	95.81
							CP004067	pN29710-1	G157_08725	17234	17527		hypothetical protein	99.66
							CP017869	pCCDM116L	BLD37_08875	17702	17995		hypothetical protein	99.66
							CP017230	pFORC46.1	FORC46_p0019	19286	19564		hypothetical protein	94.88
							CP023544	pCFSAN032806	CPG33_09155	17267	17560		hypothetical protein	99.66
							CP017418	pMTVDSCj13-1	MTVDSCj13_a0010	12255	12548		hypothetical protein	99.66
							CP014745	pCJDM67L	A0W68_09275	72922	73185		hypothetical protein	97.4
							CP007182	pRM4661_48kbp	YSS_09920	16212	16490		hypothetical protein	96.74
							CP017419	pMTVDSCj16-1	MTVDSCj16_a0010	12259	12537		hypothetical protein	97.21
							CP022471	pRM1246_ERRC	CFK74_08775	16404	16667		hypothetical protein	98.44
							CP014743	pCJDM202	A0W69_09290	75582	75845		hypothetical protein	97.4
							CP011017	pFB1TET	VC76_09155	25795	26088		hypothetical protein	99.32
							CP001961	pTet_CP001961	CJS3_pTet0042	33715	33993		cpp23	97.67
							AY714214	pTet_AY714214		6986	7249		pTet09	98.44
							CP022078	Plasmid_unnamed_C._jejuni_FDAARGOS_265	A6J93_00265	45385	45648		hypothetical protein	94.42
							CP000549	pTet_CP000549	CJJ81176_pTet0018	16326	16589		cpp23	98.44
							CP017866.1	pCCDM105L		40128	40421		IncQ plasmid conjugative transfer protein TraG	100
							CP023546	pCFSAN032805_1	CPG34_08620	3659	3952		hypothetical protein	99.66
							CP006710	plasmid_of_C._jejuni_00_2544	N755_01796	35371	35664		hypothetical protein	99.66
							KX686749	C._coli_Tx40_plasmid		15694	15987		IncQ plasmid conjugative transfer protein TraG	99.66
CP017866.1	pCCDM105L		40500	40775		FIG00471323: hypothetical protein	CP023544	pCFSAN032806	CPG33_09160	17639	17914		hypothetical protein	100
							CP011017	pFB1TET	VC76_09150	25444	25716		hypothetical protein	96.01
							CP017869	pCCDM116L	BLD37_08880	18074	18349		hypothetical protein	98.55
							CP017416	pMTVDSCj07-1	MTVDSCj07_a0012	13066	13341		hypothetical protein	100
							CP013035	pccdm1	AR446_08645	5714	5971		hypothetical protein	95.2
							CP017866.1	pCCDM105L		40500	40775		FIG00471323: hypothetical protein	100
							CP014743	pCJDM202	A0W69_09285	75200	75457		hypothetical protein	94.8
							KJ646012	p11601MD	pCj11601MD_44	40188	40445		dehydrogenase	95.2
							CP007182	pRM4661_48kbp	YSS_09925	16606	16881		hypothetical protein	97.83
							CP023546	pCFSAN032805_1	CPG34_08615	3305	3580		hypothetical protein	100
							CP010073	pCj1	PJ19_09415	8036	8311		hypothetical protein	98.91
							CP020775	pCJP002	B0D73_00125	20561	20836		hypothetical protein	95.65
							AY714214	pTet_AY714214		7471	7728		pTet10	95.2
							CP007750	pTet_M129	CJM129_9445	5409	5666		hypothetical protein	95.2
							CP017026	pCC14983A-1	CC14983A_a0076	78105	78380		hypothetical protein	100
							CP017872	pCCDM183	BLD39_08920	5745	6020		hypothetical protein	100
							CP022471	pRM1246_ERRC	CFK74_08780	16889	17146		hypothetical protein	95.2
							CP017418	pMTVDSCj13-1	MTVDSCj13_a0011	12627	12902		hypothetical protein	100
							CP017419	pMTVDSCj16-1	MTVDSCj16_a0011	12653	12928		hypothetical protein	99.64
							CP000549	pTet_CP000549	CJJ81176_pTet0019	16811	17068		hypothetical protein	95.2
							CP017861	pCJDM218	BLD42_09325	11241	11516		hypothetical protein	100
							KX686749	C._coli_Tx40_plasmid		16066	16341		hypothetical protein	100
							CP001961	pTet_CP001961	CJS3_pTet0041	33324	33599		hypothetical protein	97.83
							CP017879	pCCDM108L	BLD36_09010	3764	4039		hypothetical protein	100
							CP007180	pRM5611_48kb	YSU_08900	19802	20077		hypothetical protein	100
							CP004067	pN29710-1	G157_08730	17606	17881		hypothetical protein	100
CP017866.1	pCCDM105L		40809	40994		hypothetical protein	CP017416	pMTVDSCj07-1	MTVDSCj07_a0013	13375	13560		hypothetical protein	100
							KX686749	C._coli_Tx40_plasmid		16375	16560		hypothetical protein	100
							CP017419	pMTVDSCj16-1	MTVDSCj16_a0012	12962	13147		hypothetical protein	98.39
							CP001961	pTet_CP001961	CJS3_pTet0040	33105	33290		conserved hypothetical protein	98.92
							CP017866.1	pCCDM105L		40809	40994		hypothetical protein	100
							CP011017	pFB1TET	VC76_09145	25231	25410		hypothetical protein	95.7
							CP022471	pRM1246_ERRC	CFK74_08785	17180	17365		hypothetical protein	96.77
							CP000549	pTet_CP000549	CJJ81176_pTet0020	17102	17287		hypothetical protein	96.77
							CP023544	pCFSAN032806	CPG33_09165	17948	18133		hypothetical protein	100
							KJ646012	p11601MD	pCj11601MD_43	39969	40154		hypothetical protein	97.31
							CP020775	pCJP002	B0D73_00130	20870	21055		hypothetical protein	97.31
							CP023546	pCFSAN032805_1	CPG34_08610	3086	3271		hypothetical protein	100
							CP017418	pMTVDSCj13-1	MTVDSCj13_a0012	12936	13121		hypothetical protein	100
							CP017869	pCCDM116L	BLD37_08885	18383	18568		hypothetical protein	97.85
							CP014743	pCJDM202	A0W69_09280	74982	75166		hypothetical protein	96.24
CP017866.1	pCCDM105L		41267	41485		FIG00470952: hypothetical protein	CP017030	pCJ14980A	CJ14980A_a0006	6598	6816		toxin-antitoxin system, antitoxin component, HicB family	93.87
							CP007752	pTet_D42a	CJD42_9200	6135	6353		hypothetical protein	99.09
							CP011017	pFB1TET	VC76_09140	24740	24958		hypothetical protein	100
							CP017877	pCCDM224L	BLD43_10015	46368	46586		HicB family protein	93.87
							CP014745	pCJDM67L	A0W68_09270	71732	71950		hypothetical protein	99.09
							CP017872	pCCDM183	BLD39_08925	6512	6730		HicB family protein	100
							CP013033	pccdm3	AR449_08825	20733	20951		hypothetical protein	92.45
							CP004067	pN29710-1	G157_08735	18373	18591		cpp24	100
							CP017419	pMTVDSCj16-1	MTVDSCj16_a0013	13420	13638		toxin-antitoxin system, antitoxin component, HicB family	100
							CP022471	pRM1246_ERRC	CFK74_08790	17638	17856		type II toxin-antitoxin system HicB family antitoxin	94.52
							CP017861	pCJDM218	BLD42_09320	10531	10749		HicB family protein	100
							CP013037	pccdm2	AR448_09065	13628	13846		hypothetical protein	92.45
							CP013035	pccdm1	AR446_08640	5004	5222		hypothetical protein	99.09
							CP017416	pMTVDSCj07-1	MTVDSCj07_a0014	13833	14051		toxin-antitoxin system, antitoxin component, HicB family	100
							KX686749	C._coli_Tx40_plasmid		16833	17051		hypothetical protein	100
							CP023546	pCFSAN032805_1	CPG34_08605	2595	2813		type II toxin-antitoxin system HicB family antitoxin	100
							CP017857	pCJDM210L	BLD41_00100	21232	21450		HicB family protein	92.45
							CP000549	pTet_CP000549	CJJ81176_pTet0021	17560	17778		conserved domain protein	94.52
							CP017026	pCC14983A-1	CC14983A_a0075	77395	77613		toxin-antitoxin system, antitoxin component, HicB family	97.26
							CP023544	pCFSAN032806	CPG33_09170	18406	18624		type II toxin-antitoxin system HicB family antitoxin	100
							CP017230	pFORC46.1	FORC46_p0025	21899	22117		hypothetical protein	93.4
							CP017879	pCCDM108L	BLD36_09015	4531	4749		HicB family protein	100
							CP017418	pMTVDSCj13-1	MTVDSCj13_a0013	13394	13612		toxin-antitoxin system, antitoxin component, HicB family	100
							CP017866.1	pCCDM105L		41267	41485		FIG00470952: hypothetical protein	100
							CP006710	plasmid_of_C._jejuni_00_2544	N755_01795	34307	34525		hypothetical protein	100
							CP013117	pcjDM	ASB61_08615	53970	54188		hypothetical protein	92.45
							KJ646012	p11601MD	pCj11601MD_42	39478	39696		hypothetical protein	99.09
							CP010073	pCj1	PJ19_09420	8803	9021		hypothetical protein	100
							CP017026	pCC14983A-1	CC14983A_a0132	128559	128777		toxin-antitoxin system, antitoxin component, HicB family	95.75
							CP007750	pTet_M129	CJM129_9440	4698	4916		hypothetical protein	99.09
							CP017869	pCCDM116L	BLD37_08890	18843	19061		HicB family protein	96.35
							CP020775	pCJP002	B0D73_00135	21328	21546		HicB family protein	99.09
							CP007182	pRM4661_48kbp	YSS_09930	17373	17591		hypothetical protein	100
							CP014743	pCJDM202	A0W69_09275	74470	74688		hypothetical protein	94.52
							CP017854	pCJDM204L	BLD40_00025	4327	4545		HicB family protein	92.45
							CP022078	Plasmid_unnamed_C._jejuni_FDAARGOS_265	A6J93_00010	1321	1539		HicB family protein	92.45
							CP001961	pTet_CP001961	CJS3_pTet0039	32614	32832		cpp24	100
							AY394561	pTet_AY394561		21490	21708		cpp24	94.52
							CP007180	pRM5611_48kb	YSU_08905	20569	20787		hypothetical protein	100
							AY394560	pCC31		21205	21423		cpp24	100
CP017866.1	pCCDM105L		41478	41681		FIG00471111: hypothetical protein	CP017030	pCJ14980A	CJ14980A_a0005	6402	6605		toxin-antitoxin system, toxin component, HicA family	94.12
							CP017879	pCCDM108L	BLD36_09020	4742	4945		hypothetical protein	100
							CP017861	pCJDM218	BLD42_09315	10335	10538		hypothetical protein	100
							CP000549	pTet_CP000549	CJJ81176_pTet0022	17771	17974		conserved domain protein	97.55
							CP023546	pCFSAN032805_1	CPG34_08600	2399	2602		addiction module toxin, HicA family	100
							CP017872	pCCDM183	BLD39_08930	6723	6926		hypothetical protein	100
							CP017416	pMTVDSCj07-1	MTVDSCj07_a0015	14044	14247		toxin-antitoxin system, toxin component, HicA family	100
							CP017230	pFORC46.1	FORC46_p0026	22110	22313		hypothetical protein	93.63
							CP022471	pRM1246_ERRC	CFK74_08795	17849	18052		addiction module toxin, HicA family	97.55
							AY394561	pTet_AY394561		21701	21904		cpp25	97.55
							CP004067	pN29710-1	G157_08740	18584	18787		cpp25	100
							CP011017	pFB1TET	VC76_09135	24544	24747		YcfA-like protein	100
							CP017419	pMTVDSCj16-1	MTVDSCj16_a0014	13631	13834		toxin-antitoxin system, toxin component, HicA family	100
							CP017869	pCCDM116L	BLD37_08895	19054	19257		hypothetical protein	98.53
							CP023544	pCFSAN032806	CPG33_09175	18617	18820		addiction module toxin, HicA family	100
							CP014743	pCJDM202	A0W69_09270	74274	74477		hypothetical protein	97.06
							CP020775	pCJP002	B0D73_00140	21539	21711		hypothetical protein	99.31
							CP017026	pCC14983A-1	CC14983A_a0074	77199	77402		toxin-antitoxin system, toxin component, HicA family	96.08
							CP007180	pRM5611_48kb	YSU_08910	20780	20983		hypothetical protein	100
							CP017026	pCC14983A-1	CC14983A_a0131	128363	128566		toxin-antitoxin system, toxin component, HicA family	96.08
							CP017418	pMTVDSCj13-1	MTVDSCj13_a0014	13605	13808		toxin-antitoxin system, toxin component, HicA family	100
							CP010073	pCj1	PJ19_09425	9014	9217		hypothetical protein	100
							CP017866.1	pCCDM105L		41478	41681		FIG00471111: hypothetical protein	100
							CP007182	pRM4661_48kbp	YSS_09935	17584	17787		hypothetical protein	100
							AY394560	pCC31		21416	21619		cpp25	100
							CP001961	pTet_CP001961	CJS3_pTet0038	32418	32621		cpp25	100
							CP017877	pCCDM224L	BLD43_10010	46172	46375		hypothetical protein	94.12
							KX686749	C._coli_Tx40_plasmid		17044	17247		hypothetical protein	100
CP017866.1	pCCDM105L		41685	43478		FIG00470960: hypothetical protein	CP017869	pCCDM116L	BLD37_08900	19261	21054		hypothetical protein	98.94
							AY714214	pTet_AY714214		8638	10431		pTet11	96.54
							CP017230	pFORC46.1	FORC46_p0027	22316	24109		hypothetical protein	88.27
							CP023544	pCFSAN032806	CPG33_09180	18824	20617		hypothetical protein	99.89
							CP022078	Plasmid_unnamed_C._jejuni_FDAARGOS_265	A6J93_00015	1630	3423		hypothetical protein	90.84
							CP007180	pRM5611_48kb	YSU_08915	20987	22780		hypothetical protein	99.55
							CP007752	pTet_D42a	CJD42_9195	4173	5966		hypothetical protein	96.43
							CP017861	pCJDM218	BLD42_09310	8538	10331		hypothetical protein	99.94
							KJ646012	p11601MD	pCj11601MD_41	37516	39309	radB	DNA repair and recombination protein RadB, radB	96.43
							KX686749	C._coli_Tx40_plasmid		17251	19044		hypothetical protein	99.94
							CP004067	pN29710-1	G157_08745	18791	20584		cpp26	99.94
							CP017026	pCC14983A-1	CC14983A_a0130	126560	128359		putative protein (AAA domain)	91.67
							CP017418	pMTVDSCj13-1	MTVDSCj13_a0015	13812	15605		hypothetical protein	99.94
							CP017866.1	pCCDM105L		41685	43478		FIG00470960: hypothetical protein	100
							CP001961	pTet_CP001961	CJS3_pTet0036	30620	32414			99.5
							CP006710	plasmid_of_C._jejuni_00_2544	N755_01794	32314	34107		hypothetical protein	99.94
							AY394560	pCC31		21623	23416		cpp26	99.94
							CP017879	pCCDM108L	BLD36_09025	4949	6742		hypothetical protein	100
							CP013033	pccdm3	AR449_08830	21042	22835		hypothetical protein	88.55
							CP020775	pCJP002	B0D73_00145	21715	23508		hypothetical protein	96.43
							CP017416	pMTVDSCj07-1	MTVDSCj07_a0016	14251	16044		hypothetical protein	99.94
							CP017026	pCC14983A-1	CC14983A_a0073	75402	77195		putative replicative helicase RepA	93.63
							CP017419	pMTVDSCj16-1	MTVDSCj16_a0015	13838	15631		hypothetical protein	100
							CP000549	pTet_CP000549	CJJ81176_pTet0023	17978	19771		cpp26	96.54
							CP002030	pTet_CP002030	ICDCCJ07001_pTet000013	19660	21453		cpp26	99.61
							CP007750	pTet_M129	CJM129_9435	2736	4529		hypothetical protein	96.43
							CP007182	pRM4661_48kbp	YSS_09940	17791	19584		hypothetical protein	98.83
							CP017872	pCCDM183	BLD39_08935	6930	8723		hypothetical protein	99.94
							CP017877	pCCDM224L	BLD43_10005	44376	46169		hypothetical protein	88.38
							CP010073	pCj1	PJ19_09430	9221	11014		hypothetical protein	99.16
							AY394561	pTet_AY394561		21908	23701		cpp26	96.54
							CP017857	pCJDM210L	BLD41_00105	21541	23334		hypothetical protein	88.55
							CP013035	pccdm1	AR446_08635	3042	4835		hypothetical protein	96.43
							CP011017	pFB1TET	VC76_09130	22747	24540		hypothetical protein	99.94
							CP013117	pcjDM	ASB61_08620	54279	56072		hypothetical protein	88.55
							CP013037	pccdm2	AR448_09060	11744	13537		hypothetical protein	88.55
							CP017854	pCJDM204L	BLD40_00030	4636	6429		hypothetical protein	88.55
							CP014745	pCJDM67L	A0W68_09265	69770	71563		hypothetical protein	98.55
							CP022471	pRM1246_ERRC	CFK74_08800	18056	19849		hypothetical protein	96.54
							CP023546	pCFSAN032805_1	CPG34_08595	602	2395		hypothetical protein	99.94
							CP017030	pCJ14980A	CJ14980A_a0004	4606	6399		putative protein (AAA domain)	88.32
							CP014743	pCJDM202	A0W69_09265	72477	74270		hypothetical protein	96.43
CP017866.1	pCCDM105L		43608	44222		Site-specific recombinase, resolvase family	CP017030	pCJ14980A	CJ14980A_a0053	49823	50437		resolvase/multiple promoter invertase	88.78
							CP023546	pCFSAN032805_1	CPG34_08590	1	472		resolvase	100
							CP020775	pCJP002	B0D73_00150	23631	24245		resolvase	89.11
							CP014743	pCJDM202	A0W69_09260	71740	72354		resolvase	89.11
							CP017419	pMTVDSCj16-1	MTVDSCj16_a0016	15761	16375		hypothetical protein	100
							CP001961	pTet_CP001961	CJS3_pTet0035	29876	30490		cpp27	99.19
							CP022471	pRM1246_ERRC	CFK74_08805	19972	20586		resolvase	88.94
							CP007750	pTet_M129	CJM129_9430	1999	2613		Site-specific recombinase, resolvase family	89.11
							CP004067	pN29710-1	G157_08750	20713	21327		cpp27	100
							KX686749	C._coli_Tx40_plasmid		19174	19788		Site-specific recombinase, resolvase family	100
							CP000549	pTet_CP000549	CJJ81176_pTet0024	19894	20508		cpp27	88.94
							CP006710	plasmid_of_C._jejuni_00_2544	N755_01793	31570	32184		site-specific recombinase/resolvase	100
							CP017877	pCCDM224L	BLD43_09985	38904	39518		resolvase	89.27
							CP017418	pMTVDSCj13-1	MTVDSCj13_a0016	15735	16349		hypothetical protein	99.84
							AY394561	pTet_AY394561		23824	24438		cpp27	88.94
							CP022078	Plasmid_unnamed_C._jejuni_FDAARGOS_265	A6J93_00030	4148	4762		resolvase	93.56
							CP007752	pTet_D42a	CJD42_9190	3436	4050		Site-specific recombinase, resolvase family	89.11
							CP017416	pMTVDSCj07-1	MTVDSCj07_a0017	16174	16788		hypothetical protein	100
							CP017866.1	pCCDM105L		43608	44222		Site-specific recombinase, resolvase family	100
							CP023544	pCFSAN032806	CPG33_09185	20747	21361		resolvase	100
							CP007182	pRM4661_48kbp	YSS_09945	19713	20327		resolvase	89.11
							CP017026	pCC14983A-1	CC14983A_a0125	123185	123799		resolvase/multiple promoter invertase	92.9
							CP023546	pCFSAN032805_1	CPG34_08590	54980	55122		resolvase	100
							CP013035	pccdm1	AR446_08630	2305	2919		resolvase	89.11
							AY714214	pTet_AY714214		10554	11168		pTet12	88.94
							CP010073	pCj1	PJ19_09435	11135	11749		resolvase	100
							CP017879	pCCDM108L	BLD36_09030	6872	7486		resolvase	100
							CP011017	pFB1TET	VC76_09125	22003	22617	pinR	Putative DNA-invertase from lambdoid prophage Rac	97.56
							CP007180	pRM5611_48kb	YSU_08920	22910	23929		resolvase	100
							AY394560	pCC31		23546	24160		cpp27	97.56
							CP013033	pccdm3	AR449_08845	23613	24227		resolvase	89.11
							CP017872	pCCDM183	BLD39_08940	8853	9467		resolvase	100
							CP013117	pcjDM	ASB61_08635	56825	57439		resolvase	89.11
							CP013037	pccdm2	AR448_09045	10352	10966		resolvase	89.11
							CP017869	pCCDM116L	BLD37_08905	21184	21798		resolvase	100
							CP014745	pCJDM67L	A0W68_09260	69026	69640		resolvase	97.24
							CP002030	pTet_CP002030	ICDCCJ07001_pTet000014	21573	22187		cpp27	100
							CP017857	pCJDM210L	BLD41_00120	24086	24700		resolvase	89.11
							CP017861	pCJDM218	BLD42_09305	7794	8408		resolvase	100
							CP017230	pFORC46.1	FORC46_p0030	24835	25449		resolvase family Site-specific recombinase	89.11
							KJ646012	p11601MD	pCj11601MD_40	36779	37393		resolvase	89.11
							CP017854	pCJDM204L	BLD40_00045	7181	7795		resolvase	89.11
CP017866.1	pCCDM105L		44219	44626		Virulence-associated protein 2	CP022078	Plasmid_unnamed_C._jejuni_FDAARGOS_265	A6J93_00035	4759	5136		vapd	93.4
							CP017866.1	pCCDM105L		44219	44626		Virulence-associated protein 2	100
							CP011017	pFB1TET	VC76_09120	21599	22006		hypothetical protein	99.51
							CP017877	pCCDM224L	BLD43_09980	38530	38907		vapd	93.4
							CP017872	pCCDM183	BLD39_08945	9464	9871		vapd	99.75
							CP017419	pMTVDSCj16-1	MTVDSCj16_a0017	16372	16779		hypothetical protein	99.51
							CP013033	pccdm3	AR449_08850	24224	24601		vapd	93.4
							CP017854	pCJDM204L	BLD40_00050	7792	8169		vapd	93.4
							AY394561	pTet_AY394561		24435	24812		vapD	93.4
							CP014743	pCJDM202	A0W69_09255	71366	71743		vapd	93.4
							CP007750	pTet_M129	CJM129_9425	1625	2002		Virulence-associated protein 2	93.4
							CP001961	pTet_CP001961	CJS3_pTet0034	29574	29879		VapD	99.67
							CP023546	pCFSAN032805_1	CPG34_08915	54576	54983		vapd	99.75
							CP010073	pCj1	PJ19_09440	11746	12153		vapd	99.75
							CP020775	pCJP002	B0D73_00155	24242	24619		vapd	93.4
							CP004067	pN29710-1	G157_08755	21324	21731		VapD	99.75
							KX686749	C._coli_Tx40_plasmid		19785	20192		Virulence-associated protein 2	99.75
							CP007180	pRM5611_48kb	YSU_08920	22910	23929		resolvase	99.51
							CP017869	pCCDM116L	BLD37_08910	21795	22202		vapd	100
							KJ646012	p11601MD	pCj11601MD_39	36405	36782	vapD	virulence-associated protein D, VapD	93.4
							CP023544	pCFSAN032806	CPG33_09190	21358	21765		vapd	99.75
							CP006710	plasmid_of_C._jejuni_00_2544	N755_01792	31166	31573	vapD	virulence-associated protein VapD	99.75
							CP022471	pRM1246_ERRC	CFK74_08810	20583	20960		vapd	93.4
							CP017030	pCJ14980A	CJ14980A_a0052	49449	49826		putative virulence-associated protein VapD	93.4
							CP017416	pMTVDSCj07-1	MTVDSCj07_a0018	16785	17192		hypothetical protein	99.75
							CP017861	pCJDM218	BLD42_09300	7390	7797		vapd	99.75
							CP017879	pCCDM108L	BLD36_09035	7483	7890		vapd	100
							CP000549	pTet_CP000549	CJJ81176_pTet0025	20505	20882		vapD	93.4
							CP007752	pTet_D42a	CJD42_9185	3062	3439		Virulence-associated protein 2	93.4
							CP014745	pCJDM67L	A0W68_09255	68622	69029		vapd	97.79
							AY394560	pCC31		24157	24564		vapD	99.51
							CP002030	pTet_CP002030	ICDCCJ07001_pTet000015	22184	22591		VapD	99.75
							AY714214	pTet_AY714214		11165	11440		pTet13	91.4
							CP017026	pCC14983A-1	CC14983A_a0124	122781	123188		putative virulence-associated protein VapD	97.79
							CP007182	pRM4661_48kbp	YSS_09950	20324	20701		vapd	93.4
							CP017857	pCJDM210L	BLD41_00125	24697	25074		vapd	93.4
							CP013037	pccdm2	AR448_09040	9978	10355		vapd	93.4
							CP013117	pcjDM	ASB61_08640	57436	57813		vapd	93.4
							CP017418	pMTVDSCj13-1	MTVDSCj13_a0017	16346	16753		hypothetical protein	99.75
							CP013035	pccdm1	AR446_08625	1931	2308		vapd	93.4
							CP017230	pFORC46.1	FORC46_p0031	25446	25823		Virulence-associated protein 2	93.4
CP017866.1	pCCDM105L		44617	44940		FIG00470038: hypothetical protein	AY394561	pTet_AY394561		24803	25126		cpp29	95.06
							CP017872	pCCDM183	BLD39_08950	9862	10185		hypothetical protein	100
							CP022078	Plasmid_unnamed_C._jejuni_FDAARGOS_265	A6J93_00040	5127	5450		hypothetical protein	95.68
							CP022471	pRM1246_ERRC	CFK74_08815	20951	21274		hypothetical protein	95.37
							CP010073	pCj1	PJ19_09445	12144	12467		hypothetical protein	95.99
							CP007180	pRM5611_48kb	YSU_08925	23920	24243		hypothetical protein	100
							CP017877	pCCDM224L	BLD43_09975	38216	38539		hypothetical protein	95.06
							CP013035	pccdm1	AR446_08620	1617	1940		hypothetical protein	95.37
							CP001961	pTet_CP001961	CJS3_pTet0033	29158	29481		cpp29	100
							AY714214	pTet_AY714214		11533	11856		pTet14	95.37
							CP002030	pTet_CP002030	ICDCCJ07001_pTet000016	22582	22905		cpp29	95.68
							CP011017	pFB1TET	VC76_09115	21285	21608		hypothetical protein	100
							CP013117	pcjDM	ASB61_08645	57804	58127		hypothetical protein	95.37
							CP007182	pRM4661_48kbp	YSS_09955	20692	21015		hypothetical protein	95.37
							CP017419	pMTVDSCj16-1	MTVDSCj16_a0018	16770	17093		hypothetical protein	100
							CP017418	pMTVDSCj13-1	MTVDSCj13_a0018	16744	17067		hypothetical protein	100
							CP017861	pCJDM218	BLD42_09295	7076	7399		hypothetical protein	100
							CP013033	pccdm3	AR449_08855	24592	24915		hypothetical protein	95.37
							CP017854	pCJDM204L	BLD40_00055	8160	8483		hypothetical protein	95.37
							CP000549	pTet_CP000549	CJJ81176_pTet0026	20873	21196		cpp29	95.37
							CP020775	pCJP002	B0D73_00160	24610	24933		hypothetical protein	95.37
							AY394560	pCC31		24555	24878		cpp29	100
							CP017416	pMTVDSCj07-1	MTVDSCj07_a0019	17183	17506		hypothetical protein	99.69
							KJ646012	p11601MD	pCj11601MD_38	36091	36414		hypothetical protein	95.37
							CP017857	pCJDM210L	BLD41_00130	25065	25388		hypothetical protein	95.37
							CP013037	pccdm2	AR448_09035	9664	9987		hypothetical protein	95.37
							CP006710	plasmid_of_C._jejuni_00_2544	N755_01791	30852	31175		hypothetical protein	100
							CP007750	pTet_M129	CJM129_9420	1311	1634		hypothetical protein	95.37
							CP017030	pCJ14980A	CJ14980A_a0051	49135	49458		hypothetical protein	95.37
							CP004067	pN29710-1	G157_08760	21722	22045		cpp29	100
							CP017866.1	pCCDM105L		44617	44940		FIG00470038: hypothetical protein	100
							CP017026	pCC14983A-1	CC14983A_a0123	122467	122790		hypothetical protein	99.69
							KX686749	C._coli_Tx40_plasmid		20183	20506		hypothetical protein	100
							CP023546	pCFSAN032805_1	CPG34_08910	54262	54585		hypothetical protein	100
							CP017869	pCCDM116L	BLD37_08915	22193	22516		hypothetical protein	100
							CP017879	pCCDM108L	BLD36_09040	7881	8204		hypothetical protein	100
							CP023544	pCFSAN032806	CPG33_09195	21756	22079		hypothetical protein	100
							CP014745	pCJDM67L	A0W68_09250	68308	68631		hypothetical protein	95.68
							CP017230	pFORC46.1	FORC46_p0032	25814	26137		hypothetical protein	95.37
							CP014743	pCJDM202	A0W69_09250	71052	71375		hypothetical protein	95.06
							CP007752	pTet_D42a	CJD42_9180	2748	3071		hypothetical protein	95.37
CP017866.1	pCCDM105L		45110	45373		Major pilus subunit of type IV secretion complex, VirB2	CP017854	pCJDM204L	BLD40_00060	8654	8917		conjugal transfer protein TraC	86.01
							CP017857	pCJDM210L	BLD41_00135	25559	25822		conjugal transfer protein TraC	86.01
							KJ646012	p11601MD	pCj11601MD_37	35657	35920	virB2	type IV secretory pathway, VirB2	96.3
[truncated: 923 more rows]
