# Supplementary material for: Phylogenetic Relatedness Among Plasmids Harbored by Campylobacter jejuni and Campylobacter coli Isolated From Retail Meats
Source: Front Microbiol. 2018 Sep 12;9:2167. doi: 10.3389/fmicb.2018.02167 (PMC6145009; doi:10.3389/fmicb.2018.02167)
Supplement: Supplementary file 4 [file Table_4.XLSX]

## Sheet: Core genome Type-2 plasmids
						Supplementary Table 4: Core genome of Type-2 plasmids in the study. Core genome analysis was done with Gview server using CDS feature of Genbank files of plasmids.
Sequence ID	File	Start	End	Product	Hit Sequence ID	Hit File	Hit Locus	Hit Start	Hit End	Hit Gene	Hit Product	Percent Identity
pCCDM18M	pCCDM18M.gbk	177	896	IncP-type DNA transfer protein TraL	CP017870	Type_2_plasmids_latest_Genbank_file.gb	BLD37_09170	20117	20836		conjugal transfer protein TraL	100
					CP006703	Type_2_plasmids_latest_Genbank_file.gb	N149_p024	19861	20580	traL	IncP-type DNA transfer protein TraL	98.75
					CP017880	Type_2_plasmids_latest_Genbank_file.gb	BLD36_09380	24292	25011		conjugal transfer protein TraL	100
					CP017874	Type_2_plasmids_latest_Genbank_file.gb	BLD33_09695	1200	1919		conjugal transfer protein TraL	98.05
					CP017867	Type_2_plasmids_latest_Genbank_file.gb	BLD35_09300	19078	19797		conjugal transfer protein TraL	100
					CP017876	Type_2_plasmids_latest_Genbank_file.gb	BLD43_09740	24477	25196		conjugal transfer protein TraL	100
					CP023547	Type_2_plasmids_latest_Genbank_file.gb	CPG34_09050	22808	23527		conjugal transfer protein TraL	98.05
					CP013736	Type_2_plasmids_latest_Genbank_file.gb	ATE51_06002	461	1180		CobQ/CobB/MinD/ParA nucleotide binding domain protein	98.89
					CP011016	Type_2_plasmids_latest_Genbank_file.gb	VC76_09315	1950	2669		CobQ/CobB/MinD/ParA nucleotide binding domain protein	98.89
pCCDM18M	pCCDM18M.gbk	907	2730	Type IV secretion system protein VirD4	CP017876	Type_2_plasmids_latest_Genbank_file.gb	BLD43_09745	25207	27030		conjugal transfer protein TraG	97.2
					CP013736	Type_2_plasmids_latest_Genbank_file.gb	ATE51_06003	1191	3014	traG	Conjugal transfer protein TraG	97.2
					CP011016	Type_2_plasmids_latest_Genbank_file.gb	VC76_09310	116	1939	traG	Conjugal transfer protein TraG	97.66
					CP023547	Type_2_plasmids_latest_Genbank_file.gb	CPG34_09045	20974	22797		conjugal transfer protein TraG	97.2
					CP017880	Type_2_plasmids_latest_Genbank_file.gb	BLD36_09235	25022	25286		conjugal transfer protein TraG	100
					CP017870	Type_2_plasmids_latest_Genbank_file.gb	BLD37_09175	20847	22670		conjugal transfer protein TraG	100
					CP017874	Type_2_plasmids_latest_Genbank_file.gb	BLD33_09700	1930	3753		conjugal transfer protein TraG	97.2
					CP017880	Type_2_plasmids_latest_Genbank_file.gb	BLD36_09235	1	1559		conjugal transfer protein TraG	97.37
					CP017867	Type_2_plasmids_latest_Genbank_file.gb	BLD35_09305	19808	21631		conjugal transfer protein TraG	97.77
					CP006703	Type_2_plasmids_latest_Genbank_file.gb	N149_p023	18027	19850	virD4	Type IV secretion system protein VirD4	94.74
pCCDM18M	pCCDM18M.gbk	4942	5082	hypothetical protein	CP011016	Type_2_plasmids_latest_Genbank_file.gb	VC76_09490	26876	27016		hypothetical protein	95.04
					CP006703	Type_2_plasmids_latest_Genbank_file.gb	N149_p021	15672	15812		hypothetical protein	95.04
					CP013736	Type_2_plasmids_latest_Genbank_file.gb	ATE51_06005	5229	5369		hypothetical protein	95.04
pCCDM18M	pCCDM18M.gbk	5069	5431	Single-stranded DNA-binding protein	CP017876	Type_2_plasmids_latest_Genbank_file.gb	BLD43_09755	29372	29734		single-stranded DNA-binding protein	98.9
					CP017874	Type_2_plasmids_latest_Genbank_file.gb	BLD33_09710	6095	6457		single-stranded DNA-binding protein	98.9
					CP011016	Type_2_plasmids_latest_Genbank_file.gb	VC76_09485	26527	26889	ssb	Single-stranded DNA-binding protein	98.62
					CP017880	Type_2_plasmids_latest_Genbank_file.gb	BLD36_09245	3901	4263		single-stranded DNA-binding protein	98.9
					CP017870	Type_2_plasmids_latest_Genbank_file.gb	BLD37_09040	140	502		single-stranded DNA-binding protein	84.03
					CP013736	Type_2_plasmids_latest_Genbank_file.gb	ATE51_06006	5356	5718	ssb	Single-stranded DNA-binding protein	98.9
					CP017867	Type_2_plasmids_latest_Genbank_file.gb	BLD35_09315	23973	24335		single-stranded DNA-binding protein	98.9
					CP006703	Type_2_plasmids_latest_Genbank_file.gb	N149_p020	15323	15685		Single-stranded DNA-binding protein	98.9
					CP023547	Type_2_plasmids_latest_Genbank_file.gb	CPG34_09035	18270	18632		single-stranded DNA-binding protein	98.9
pCCDM18M	pCCDM18M.gbk	5528	6073	Bores hole in peptidoglycan layer allowing type IV secretion complex assembly to occur (VirB1)	CP006703	Type_2_plasmids_latest_Genbank_file.gb	N149_p019	14681	15226		Bores hole in peptidoglycan layer allowing type IV secretion complex assembly to occur (VirB1)	99.82
					CP013736	Type_2_plasmids_latest_Genbank_file.gb	ATE51_06008	5815	6360	virB1	Type IV secretion system protein virB1	100
					CP017870	Type_2_plasmids_latest_Genbank_file.gb	BLD37_09045	492	1046		lytic transglycosylase	89.86
					CP017880	Type_2_plasmids_latest_Genbank_file.gb	BLD36_09250	4360	4905		lytic transglycosylase	100
					CP017876	Type_2_plasmids_latest_Genbank_file.gb	BLD43_09760	29831	30376		lytic transglycosylase	99.63
					CP023547	Type_2_plasmids_latest_Genbank_file.gb	CPG34_09030	17628	18173		lytic transglycosylase	100
					CP017874	Type_2_plasmids_latest_Genbank_file.gb	BLD33_09715	6554	7099		lytic transglycosylase	100
					CP017867	Type_2_plasmids_latest_Genbank_file.gb	BLD35_09320	24432	24977		lytic transglycosylase	100
					CP011016	Type_2_plasmids_latest_Genbank_file.gb	VC76_09475	25885	26430	virB1	Type IV secretion system protein virB1	100
pCCDM18M	pCCDM18M.gbk	6066	7307	Conjugative transfer protein TrbI	CP017867	Type_2_plasmids_latest_Genbank_file.gb	BLD35_09175	24970	25284		conjugal transfer protein TrbI	100
					CP017867	Type_2_plasmids_latest_Genbank_file.gb	BLD35_09175	1	927		conjugal transfer protein TrbI	100
					CP006703	Type_2_plasmids_latest_Genbank_file.gb	N149_p018	13447	14688	trbI	Conjugative transfer protein TrbI	99.92
					CP017870	Type_2_plasmids_latest_Genbank_file.gb	BLD37_09050	1217	2449		conjugal transfer protein TrbI	82.59
					CP011016	Type_2_plasmids_latest_Genbank_file.gb	VC76_09470	24651	25892		Type IV secretion system protein virB10	99.92
					CP023547	Type_2_plasmids_latest_Genbank_file.gb	CPG34_09025	16394	17635		conjugal transfer protein TrbI	100
					CP017874	Type_2_plasmids_latest_Genbank_file.gb	BLD33_09720	7092	8333		conjugal transfer protein TrbI	100
					CP017880	Type_2_plasmids_latest_Genbank_file.gb	BLD36_09255	4898	6139		conjugal transfer protein TrbI	100
					CP013736	Type_2_plasmids_latest_Genbank_file.gb	ATE51_06009	6353	7594		Type IV secretion system protein virB10	99.92
					CP017876	Type_2_plasmids_latest_Genbank_file.gb	BLD43_09765	30369	31610		conjugal transfer protein TrbI	100
pCCDM18M	pCCDM18M.gbk	7311	7754	hypothetical protein	CP017870	Type_2_plasmids_latest_Genbank_file.gb	BLD37_09055	2460	2897		hypothetical protein	89.51
					CP017876	Type_2_plasmids_latest_Genbank_file.gb	BLD43_09770	31614	32057		hypothetical protein	99.77
					CP006703	Type_2_plasmids_latest_Genbank_file.gb	N149_p017	13000	13443		hypothetical protein	100
					CP013736	Type_2_plasmids_latest_Genbank_file.gb	ATE51_06010	7598	8041		Conjugal transfer protein TrbH	100
					CP017880	Type_2_plasmids_latest_Genbank_file.gb	BLD36_09260	6143	6586		hypothetical protein	99.32
					CP023547	Type_2_plasmids_latest_Genbank_file.gb	CPG34_09020	15947	16390		hypothetical protein	100
					CP017874	Type_2_plasmids_latest_Genbank_file.gb	BLD33_09725	8337	8780		hypothetical protein	100
					CP017867	Type_2_plasmids_latest_Genbank_file.gb	BLD35_09180	931	1374		hypothetical protein	99.32
					CP011016	Type_2_plasmids_latest_Genbank_file.gb	VC76_09465	24204	24647		Conjugal transfer protein TrbH	100
pCCDM18M	pCCDM18M.gbk	7751	8905	Conjugative transfer protein TrbG	CP006703	Type_2_plasmids_latest_Genbank_file.gb	N149_p016	11849	13003	trbG	Conjugative transfer protein TrbG	96.1
					CP013736	Type_2_plasmids_latest_Genbank_file.gb	ATE51_06011	8038	8961		Conjugal transfer protein	99.54
					CP017876	Type_2_plasmids_latest_Genbank_file.gb	BLD43_09580	32054	32270		P-type conjugative transfer protein TrbG	100
					CP017874	Type_2_plasmids_latest_Genbank_file.gb	BLD33_09730	8777	9700		P-type conjugative transfer protein TrbG	99.54
					CP017870	Type_2_plasmids_latest_Genbank_file.gb	BLD37_09060	2894	3823		P-type conjugative transfer protein TrbG	93.63
					CP011016	Type_2_plasmids_latest_Genbank_file.gb	VC76_09460	23053	24207		Conjugal transfer protein	96.45
					CP017867	Type_2_plasmids_latest_Genbank_file.gb	BLD35_09185	1371	2342		P-type conjugative transfer protein TrbG	95.38
					CP017880	Type_2_plasmids_latest_Genbank_file.gb	BLD36_09265	6583	7554		P-type conjugative transfer protein TrbG	95.38
					CP017876	Type_2_plasmids_latest_Genbank_file.gb	BLD43_09580	1	920		P-type conjugative transfer protein TrbG	96.3
					CP023547	Type_2_plasmids_latest_Genbank_file.gb	CPG34_09015	15027	15950	trbG	P-type conjugative transfer protein TrbG	99.54
pCCDM18M	pCCDM18M.gbk	8916	9611	Conjugative transfer protein TrbF	CP023547	Type_2_plasmids_latest_Genbank_file.gb	CPG34_09010	14319	15014		conjugal transfer protein TrbF	99.71
					CP006703	Type_2_plasmids_latest_Genbank_file.gb	N149_p015	11143	11838	trbF	Conjugative transfer protein TrbF	100
					CP017880	Type_2_plasmids_latest_Genbank_file.gb	BLD36_09270	7754	8449		conjugal transfer protein TrbF	99.86
					CP017874	Type_2_plasmids_latest_Genbank_file.gb	BLD33_09735	9713	10408		conjugal transfer protein TrbF	99.71
					CP017867	Type_2_plasmids_latest_Genbank_file.gb	BLD35_09190	2542	3237		conjugal transfer protein TrbF	99.86
					CP017870	Type_2_plasmids_latest_Genbank_file.gb	BLD37_09065	3836	4531		conjugal transfer protein TrbF	89.51
					CP013736	Type_2_plasmids_latest_Genbank_file.gb	ATE51_06012	8974	9669		VirB8 protein	99.71
					CP017876	Type_2_plasmids_latest_Genbank_file.gb	BLD43_09585	931	1626		conjugal transfer protein TrbF	99.86
					CP011016	Type_2_plasmids_latest_Genbank_file.gb	VC76_09455	22347	23042		VirB8 protein	100
pCCDM18M	pCCDM18M.gbk	9942	11042	Conjugative transfer protein TrbL	CP006703	Type_2_plasmids_latest_Genbank_file.gb	N149_p014	9903	11123	trbL	Conjugative transfer protein TrbL	90.22
					CP017880	Type_2_plasmids_latest_Genbank_file.gb	BLD36_09275	8469	9656		P-type conjugative transfer protein TrbL	91.32
					CP011016	Type_2_plasmids_latest_Genbank_file.gb	VC76_09445	20829	22016		TrbL/VirB6 plasmid conjugal transfer protein	91.32
					CP013736	Type_2_plasmids_latest_Genbank_file.gb	ATE51_06013	9690	10904		TrbL/VirB6 plasmid conjugal transfer protein	93.1
					CP023547	Type_2_plasmids_latest_Genbank_file.gb	CPG34_09005	13064	14299	trbL	P-type conjugative transfer protein TrbL	99.54
					CP017876	Type_2_plasmids_latest_Genbank_file.gb	BLD43_09595	1957	3171		P-type conjugative transfer protein TrbL	93.1
					CP017867	Type_2_plasmids_latest_Genbank_file.gb	BLD35_09195	3257	4444		P-type conjugative transfer protein TrbL	91.32
					CP017870	Type_2_plasmids_latest_Genbank_file.gb	BLD37_09070	4551	5774		P-type conjugative transfer protein TrbL	96.61
					CP017874	Type_2_plasmids_latest_Genbank_file.gb	BLD33_09740	10428	11615		P-type conjugative transfer protein TrbL	90.08
pCCDM18M	pCCDM18M.gbk	11431	12225	Conjugative transfer protein TrbJ	CP017874	Type_2_plasmids_latest_Genbank_file.gb	BLD33_09750	11914	12717		P-type conjugative transfer protein TrbJ	95.65
					CP011016	Type_2_plasmids_latest_Genbank_file.gb	VC76_09435	19742	20530		hypothetical protein	94.19
					CP006703	Type_2_plasmids_latest_Genbank_file.gb	N149_p012	8841	9635	trbJ	Conjugative transfer protein TrbJ	92.7
					CP017876	Type_2_plasmids_latest_Genbank_file.gb	BLD43_09605	3393	4145		P-type conjugative transfer protein TrbJ	94.35
					CP023547	Type_2_plasmids_latest_Genbank_file.gb	CPG34_08995	12001	12810	trbJ	P-type conjugative transfer protein TrbJ	98.97
					CP013736	Type_2_plasmids_latest_Genbank_file.gb	ATE51_06015	11126	11878		hypothetical protein	94.06
					CP017880	Type_2_plasmids_latest_Genbank_file.gb	BLD36_09285	9955	10758		P-type conjugative transfer protein TrbJ	93.55
					CP017867	Type_2_plasmids_latest_Genbank_file.gb	BLD35_09205	4743	5546		P-type conjugative transfer protein TrbJ	93.55
					CP017870	Type_2_plasmids_latest_Genbank_file.gb	BLD37_09080	6040	6843		P-type conjugative transfer protein TrbJ	93.53
pCCDM18M	pCCDM18M.gbk	13831	14502	IncQ plasmid conjugative transfer protein TraQ (RP4 TrbM homolog)	CP013736	Type_2_plasmids_latest_Genbank_file.gb	ATE51_06017	13071	13742		TrbM	99.85
					CP017870	Type_2_plasmids_latest_Genbank_file.gb	BLD37_09085	6857	7537		conjugal transfer protein TrbM	88.77
					CP017867	Type_2_plasmids_latest_Genbank_file.gb	BLD35_09210	5531	6202		conjugal transfer protein TrbM	100
					CP017876	Type_2_plasmids_latest_Genbank_file.gb	BLD43_09620	5742	6374		conjugal transfer protein TrbM	94.02
					CP017874	Type_2_plasmids_latest_Genbank_file.gb	BLD33_09755	12702	13373		conjugal transfer protein TrbM	99.85
					CP011016	Type_2_plasmids_latest_Genbank_file.gb	VC76_09420	17285	18151		TrbM	94.02
					CP023547	Type_2_plasmids_latest_Genbank_file.gb	CPG34_08990	11345	12016		conjugal transfer protein TrbM	99.85
					CP017880	Type_2_plasmids_latest_Genbank_file.gb	BLD36_09290	10743	11414		conjugal transfer protein TrbM	100
					CP006703	Type_2_plasmids_latest_Genbank_file.gb	N149_p010	6986	7657	trbQ	IncQ plasmid conjugative transfer protein TraQ (RP4 TrbM-like protein)	100
pCCDM18M	pCCDM18M.gbk	14499	16964	Conjugative transfer protein TrbE	CP013736	Type_2_plasmids_latest_Genbank_file.gb	ATE51_06018	13739	16204	virB4	Type IV secretion system protein virB4	99.92
					CP006703	Type_2_plasmids_latest_Genbank_file.gb	N149_p009	4524	6989	trbE	Conjugative transfer protein TrbE	99.92
					CP011016	Type_2_plasmids_latest_Genbank_file.gb	VC76_09410	14242	16707	virB4	Type IV secretion system protein virB4	99.19
					CP017870	Type_2_plasmids_latest_Genbank_file.gb	BLD37_09090	7534	9999		conjugal transfer protein TrbE	88.06
					CP017874	Type_2_plasmids_latest_Genbank_file.gb	BLD33_09760	13370	15835		conjugal transfer protein TrbE	99.92
					CP017876	Type_2_plasmids_latest_Genbank_file.gb	BLD43_09625	6605	9070		conjugal transfer protein TrbE	99.39
					CP023547	Type_2_plasmids_latest_Genbank_file.gb	CPG34_08985	8883	11348		conjugal transfer protein TrbE	99.96
					CP017867	Type_2_plasmids_latest_Genbank_file.gb	BLD35_09215	6199	8664		conjugal transfer protein TrbE	93.26
					CP017880	Type_2_plasmids_latest_Genbank_file.gb	BLD36_09295	11411	13876		conjugal transfer protein TrbE	93.26
pCCDM18M	pCCDM18M.gbk	16968	17255	Conjugative transfer protein TrbD	CP017870	Type_2_plasmids_latest_Genbank_file.gb	BLD37_09095	10001	10288		conjugal transfer protein TrbD	84.38
					CP017867	Type_2_plasmids_latest_Genbank_file.gb	BLD35_09220	8666	8953		conjugal transfer protein TrbD	84.72
					CP017874	Type_2_plasmids_latest_Genbank_file.gb	BLD33_09765	15839	16126		conjugal transfer protein TrbD	100
					CP006703	Type_2_plasmids_latest_Genbank_file.gb	N149_p008	4233	4520	trbD	Conjugative transfer protein TrbD	99.65
					CP011016	Type_2_plasmids_latest_Genbank_file.gb	VC76_09405	13951	14238		Type IV secretory pathway, VirB3-like protein	98.61
					CP017880	Type_2_plasmids_latest_Genbank_file.gb	BLD36_09300	13878	14165		conjugal transfer protein TrbD	84.72
					CP013736	Type_2_plasmids_latest_Genbank_file.gb	ATE51_06019	16208	16495		Type IV secretory pathway, VirB3-like protein	99.31
					CP017876	Type_2_plasmids_latest_Genbank_file.gb	BLD43_09630	9074	9364		conjugal transfer protein TrbD	100
					CP023547	Type_2_plasmids_latest_Genbank_file.gb	CPG34_08980	8592	8879		conjugal transfer protein TrbD	100
pCCDM18M	pCCDM18M.gbk	17561	18499	Conjugative transfer protein TrbB	CP017876	Type_2_plasmids_latest_Genbank_file.gb	BLD43_09640	9670	10605		P-type conjugative transfer ATPase TrbB	96.91
					CP023547	Type_2_plasmids_latest_Genbank_file.gb	CPG34_08970	7348	8286	trbB	P-type conjugative transfer ATPase TrbB	98.19
					CP006703	Type_2_plasmids_latest_Genbank_file.gb	N149_p006	2989	3927	trbB	Conjugative transfer protein TrbB	94.14
					CP017874	Type_2_plasmids_latest_Genbank_file.gb	BLD33_09775	16432	17370		P-type conjugative transfer ATPase TrbB	98.19
					CP011016	Type_2_plasmids_latest_Genbank_file.gb	VC76_09395	12707	13645	ptlH	Type IV secretion system protein PtlH	94.57
					CP017880	Type_2_plasmids_latest_Genbank_file.gb	BLD36_09310	14471	15409		P-type conjugative transfer ATPase TrbB	94.04
					CP017867	Type_2_plasmids_latest_Genbank_file.gb	BLD35_09230	9259	10197		P-type conjugative transfer ATPase TrbB	94.04
					CP013736	Type_2_plasmids_latest_Genbank_file.gb	ATE51_06021	16801	17739	ptlH	Type IV secretion system protein PtlH	93.18
					CP017870	Type_2_plasmids_latest_Genbank_file.gb	BLD37_09105	10594	11529		P-type conjugative transfer ATPase TrbB	93.6
pCCDM18M	pCCDM18M.gbk	18913	19326	hypothetical protein	CP017874	Type_2_plasmids_latest_Genbank_file.gb	BLD33_09780	17784	18197		DNA-binding protein	99.76
					CP011016	Type_2_plasmids_latest_Genbank_file.gb	VC76_09380	10445	10858		PIN domain protein	87.16
					CP023547	Type_2_plasmids_latest_Genbank_file.gb	CPG34_08965	6535	6948		PIN domain-containing protein	99.76
					CP006703	Type_2_plasmids_latest_Genbank_file.gb	N149_p004	2077	2490		hypothetical protein	97.83
					CP017867	Type_2_plasmids_latest_Genbank_file.gb	BLD35_09235	10615	11028		DNA-binding protein	99.76
					CP017880	Type_2_plasmids_latest_Genbank_file.gb	BLD36_09315	15829	16242		DNA-binding protein	99.76
					CP017870	Type_2_plasmids_latest_Genbank_file.gb	BLD37_09110	11801	12220		DNA-binding protein	95.12
					CP013736	Type_2_plasmids_latest_Genbank_file.gb	ATE51_06024	19960	20373		PIN domain protein	99.03
					CP017876	Type_2_plasmids_latest_Genbank_file.gb	BLD43_09655	12446	12859		DNA-binding protein	99.28
pCCDM18M	pCCDM18M.gbk	20991	21314	hypothetical protein	CP013736	Type_2_plasmids_latest_Genbank_file.gb	ATE51_06027	22236	22559		hypothetical protein	98.46
					CP017867	Type_2_plasmids_latest_Genbank_file.gb	BLD35_09250	12870	13193		hypothetical protein	99.07
					CP017870	Type_2_plasmids_latest_Genbank_file.gb	BLD37_09125	14111	14434		hypothetical protein	97.84
					CP011016	Type_2_plasmids_latest_Genbank_file.gb	VC76_09365	8570	8893		hypothetical protein	97.53
					CP017876	Type_2_plasmids_latest_Genbank_file.gb	BLD43_09675	14734	15057		hypothetical protein	97.22
					CP017874	Type_2_plasmids_latest_Genbank_file.gb	BLD33_09795	20039	20362		hypothetical protein	99.38
					CP023547	Type_2_plasmids_latest_Genbank_file.gb	CPG34_08950	4370	4693		hypothetical protein	99.38
					CP006703	Type_2_plasmids_latest_Genbank_file.gb	N149_p001	201	524		hypothetical protein	99.38
					CP017880	Type_2_plasmids_latest_Genbank_file.gb	BLD36_09330	18084	18407		hypothetical protein	99.07
pCCDM18M	pCCDM18M.gbk	21516	21899	hypothetical protein	CP023547	Type_2_plasmids_latest_Genbank_file.gb	CPG34_08945	3787	4170		DNA transfer protein	95.05
					CP017880	Type_2_plasmids_latest_Genbank_file.gb	BLD36_09335	18608	18991		DNA transfer protein	98.44
					CP017876	Type_2_plasmids_latest_Genbank_file.gb	BLD43_09680	15257	15640		DNA transfer protein	95.98
					CP017867	Type_2_plasmids_latest_Genbank_file.gb	BLD35_09255	13394	13777		DNA transfer protein	98.44
					CP011016	Type_2_plasmids_latest_Genbank_file.gb	VC76_09360	7986	8369		hypothetical protein	95.57
					CP006703	Type_2_plasmids_latest_Genbank_file.gb	N149_p033	25886	26269	traJ	DNA transfer system protein TraJ	95.05
					CP013736	Type_2_plasmids_latest_Genbank_file.gb	ATE51_06028	22759	23142		hypothetical protein	95.05
					CP017870	Type_2_plasmids_latest_Genbank_file.gb	BLD37_09130	14636	15019		DNA transfer protein	100
					CP017874	Type_2_plasmids_latest_Genbank_file.gb	BLD33_09800	20562	20945		DNA transfer protein	95.05
pCCDM18M	pCCDM18M.gbk	21862	24018	IncP-type DNA relaxase TraI	CP023547	Type_2_plasmids_latest_Genbank_file.gb	CPG34_08940	1668	3824		hypothetical protein	90.45
					CP017867	Type_2_plasmids_latest_Genbank_file.gb	BLD35_09260	13740	15896		hypothetical protein	90.17
					CP017880	Type_2_plasmids_latest_Genbank_file.gb	BLD36_09340	18954	21110		hypothetical protein	90.17
					CP017876	Type_2_plasmids_latest_Genbank_file.gb	BLD43_09685	15603	17756		hypothetical protein	90.26
					CP017874	Type_2_plasmids_latest_Genbank_file.gb	BLD33_09805	20908	23064		hypothetical protein	90.45
					CP006703	Type_2_plasmids_latest_Genbank_file.gb	N149_p032	23767	25923		traI protein, putative	90.36
					CP011016	Type_2_plasmids_latest_Genbank_file.gb	VC76_09355	5870	8023		Relaxase/mobilization nuclease domain protein	90.17
					CP013736	Type_2_plasmids_latest_Genbank_file.gb	ATE51_06029	23105	25261		Relaxase/mobilization nuclease domain protein	90.45
					CP017870	Type_2_plasmids_latest_Genbank_file.gb	BLD37_09135	14982	17138		hypothetical protein	99.86
pCCDM18M	pCCDM18M.gbk	24057	24281	hypothetical protein	CP017867	Type_2_plasmids_latest_Genbank_file.gb	BLD35_09270	16137	16361		hypothetical protein	95.87
					CP017870	Type_2_plasmids_latest_Genbank_file.gb	BLD37_09140	17177	17401		hypothetical protein	100
					CP006703	Type_2_plasmids_latest_Genbank_file.gb	N149_p030	23302	23526		hypothetical protein	95.87
					CP017874	Type_2_plasmids_latest_Genbank_file.gb	BLD33_09815	23305	23529		hypothetical protein	95.87
					CP017876	Type_2_plasmids_latest_Genbank_file.gb	BLD43_09700	19741	19965		hypothetical protein	92.66
					CP011016	Type_2_plasmids_latest_Genbank_file.gb	VC76_09345	5405	5629		hypothetical protein	91.28
					CP013736	Type_2_plasmids_latest_Genbank_file.gb	ATE51_06031	25502	25726		hypothetical protein	95.87
					CP017880	Type_2_plasmids_latest_Genbank_file.gb	BLD36_09350	21351	21575		hypothetical protein	95.87
					CP023547	Type_2_plasmids_latest_Genbank_file.gb	CPG34_08930	1203	1427		hypothetical protein	95.87
pCCDM18M	pCCDM18M.gbk	24284	24970	Chromosome (plasmid) partitioning protein ParA	CP013736	Type_2_plasmids_latest_Genbank_file.gb	ATE51_06032	25729	26415	parA	Chromosome-partitioning ATPase ParA	97.09
					CP017867	Type_2_plasmids_latest_Genbank_file.gb	BLD35_09275	16364	17050		chromosome partitioning protein ParA	97.23
					CP017876	Type_2_plasmids_latest_Genbank_file.gb	BLD43_09705	19968	20654		chromosome partitioning protein ParA	97.23
					CP017870	Type_2_plasmids_latest_Genbank_file.gb	BLD37_09145	17404	18090		chromosome partitioning protein ParA	98.69
					CP011016	Type_2_plasmids_latest_Genbank_file.gb	VC76_09340	4716	5402	soj	Chromosome-partitioning ATPase Soj	97.09
					CP023547	Type_2_plasmids_latest_Genbank_file.gb	CPG34_08925	514	1200		chromosome partitioning protein ParA	97.23
					CP017880	Type_2_plasmids_latest_Genbank_file.gb	BLD36_09355	21578	22264		chromosome partitioning protein ParA	97.23
					CP006703	Type_2_plasmids_latest_Genbank_file.gb	N149_p029	22613	23299	parA	Plasmid partitioning protein ParA	97.09
					CP017874	Type_2_plasmids_latest_Genbank_file.gb	BLD33_09820	23532	24218		chromosome partitioning protein ParA	97.23
pCCDM18M	pCCDM18M.gbk	25062	25457	hypothetical protein	CP017867	Type_2_plasmids_latest_Genbank_file.gb	BLD35_09280	17142	17537		conjugal transfer protein TraM	92.17
					CP017874	Type_2_plasmids_latest_Genbank_file.gb	BLD33_09825	24310	24705		conjugal transfer protein TraM	92.42
					CP006703	Type_2_plasmids_latest_Genbank_file.gb	N149_p028	22126	22521		hypothetical protein	92.42
					CP017876	Type_2_plasmids_latest_Genbank_file.gb	BLD43_09710	20746	21141		conjugal transfer protein TraM	92.17
					CP023547	Type_2_plasmids_latest_Genbank_file.gb	CPG34_08920	27	422		conjugal transfer protein TraM	92.42
					CP011016	Type_2_plasmids_latest_Genbank_file.gb	VC76_09335	4229	4624		hypothetical protein	92.42
					CP017870	Type_2_plasmids_latest_Genbank_file.gb	BLD37_09150	18182	18577		conjugal transfer protein TraM	100
					CP017880	Type_2_plasmids_latest_Genbank_file.gb	BLD36_09360	22356	22751		conjugal transfer protein TraM	92.17
					CP013736	Type_2_plasmids_latest_Genbank_file.gb	ATE51_06033	26507	26902		hypothetical protein	92.68
pCCDM18M	pCCDM18M.gbk	25522	25989	hypothetical protein	CP017874	Type_2_plasmids_latest_Genbank_file.gb	BLD33_09680	24770	25058		signal peptidase I	91.32
					CP017876	Type_2_plasmids_latest_Genbank_file.gb	BLD43_09715	21206	21673		signal peptidase I	94.44
					CP013736	Type_2_plasmids_latest_Genbank_file.gb	ATE51_06034	26967	27434		Peptidase S26	92.09
					CP023547	Type_2_plasmids_latest_Genbank_file.gb	CPG34_09065	24541	25008	lepB	signal peptidase I	92.09
					CP017880	Type_2_plasmids_latest_Genbank_file.gb	BLD36_09365	22816	23283		signal peptidase I	94.44
					CP017874	Type_2_plasmids_latest_Genbank_file.gb	BLD33_09680	1	186		signal peptidase I	93.55
					CP017867	Type_2_plasmids_latest_Genbank_file.gb	BLD35_09285	17602	18069		signal peptidase I	94.44
					CP006703	Type_2_plasmids_latest_Genbank_file.gb	N149_p027	21594	22061		hypothetical protein	92.31
					CP011016	Type_2_plasmids_latest_Genbank_file.gb	VC76_09330	3697	4164		Peptidase S26	94.66
					CP017870	Type_2_plasmids_latest_Genbank_file.gb	BLD37_09155	18641	19108		signal peptidase I	100
pCCDM18M	pCCDM18M.gbk	25994	26656	cell filamentation-like protein	CP017880	Type_2_plasmids_latest_Genbank_file.gb	BLD36_09370	23288	23950		cell filamentation protein Fic	100
					CP023547	Type_2_plasmids_latest_Genbank_file.gb	CPG34_09060	23853	24536		cell filamentation protein Fic	81.94
					CP017876	Type_2_plasmids_latest_Genbank_file.gb	BLD43_09720	21678	22085		cell filamentation protein Fic	100
					CP017867	Type_2_plasmids_latest_Genbank_file.gb	BLD35_09290	18074	18736		cell filamentation protein Fic	100
					CP011016	Type_2_plasmids_latest_Genbank_file.gb	VC76_09325	3009	3692	vbhT	Adenosine monophosphate-protein transferase VbhT	99.62
					CP006703	Type_2_plasmids_latest_Genbank_file.gb	N149_p026	20906	21589		cell filamentation-like protein	81.94
					CP013736	Type_2_plasmids_latest_Genbank_file.gb	ATE51_06035	27439	27870	vbhT	Adenosine monophosphate-protein transferase VbhT	86.52
					CP017874	Type_2_plasmids_latest_Genbank_file.gb	BLD33_09685	191	874		cell filamentation protein Fic	81.94
					CP017870	Type_2_plasmids_latest_Genbank_file.gb	BLD37_09160	19113	19775		cell filamentation protein Fic	100
