# Supplementary material for: Phylogenetic Relatedness Among Plasmids Harbored by Campylobacter jejuni and Campylobacter coli Isolated From Retail Meats
Source: Front Microbiol. 2018 Sep 12;9:2167. doi: 10.3389/fmicb.2018.02167 (PMC6145009; doi:10.3389/fmicb.2018.02167)
Supplement: Supplementary file 5 [file Table_5.XLSX]

## Sheet: Sheet1
Supplementary Table 5: Pangenome analysis for Type -2 plasmids from our study and similar plasmids from Genbank (Table 4). Analysis was done with Gview server using CDS feature of Genbank files for plasmids.
Sequence ID	File	Locus Tag	Start	End	Gene	Product	Hit Sequence ID	Hit File	Hit Locus	Hit Start	Hit End	Hit Gene	Hit Product	Percent Identity
pCCDM18M	pCCDM18M		177	896		IncP-type DNA transfer protein TraL	CP013736	pOR12CC42	ATE51_06002	461	1180		CobQ/CobB/MinD/ParA nucleotide binding domain protein	98.89
							CP017876	pCCDM224S	BLD43_09740	24477	25196		conjugal transfer protein TraL	100
							pCCDM18M	pCCDM18M		177	896		IncP-type DNA transfer protein TraL	100
							CP017874	pCCDM33S	BLD33_09695	1200	1919		conjugal transfer protein TraL	98.05
							CP017867	pCCDM105S	BLD35_09300	19078	19797		conjugal transfer protein TraL	100
							CP017880	pCCDM108S	BLD36_09380	24292	25011		conjugal transfer protein TraL	100
							CP011016	pCC42	VC76_09315	1950	2669		CobQ/CobB/MinD/ParA nucleotide binding domain protein	98.89
							CP006703	pCC42yr	N149_p024	19861	20580	traL	IncP-type DNA transfer protein TraL	98.75
							CP017870	pCCDM116S	BLD37_09170	20117	20836		conjugal transfer protein TraL	100
							CP023547	pCFSAN032805_2	CPG34_09050	22808	23527		conjugal transfer protein TraL	98.05
							pCCDM140S	pCCDM140S		13980	14699		IncP-type DNA transfer protein TraL	94.29
pCCDM18M	pCCDM18M		907	2730		Type IV secretion system protein VirD4	CP017870	pCCDM116S	BLD37_09175	20847	22670		conjugal transfer protein TraG	100
							CP006703	pCC42yr	N149_p023	18027	19850	virD4	Type IV secretion system protein VirD4	94.74
							CP017880	pCCDM108S	BLD36_09235	25022	25286		conjugal transfer protein TraG	100
							pCCDM18M	pCCDM18M		907	2730		Type IV secretion system protein VirD4	100
							CP017880	pCCDM108S	BLD36_09235	1	1559		conjugal transfer protein TraG	97.37
							CP017876	pCCDM224S	BLD43_09745	25207	27030		conjugal transfer protein TraG	97.2
							CP017867	pCCDM105S	BLD35_09305	19808	21631		conjugal transfer protein TraG	97.77
							CP013736	pOR12CC42	ATE51_06003	1191	3014	traG	Conjugal transfer protein TraG	97.2
							pCCDM140S	pCCDM140S		14710	16533		Type IV secretion system protein VirD4	95.65
							CP011016	pCC42	VC76_09310	116	1939	traG	Conjugal transfer protein TraG	97.66
							CP023547	pCFSAN032805_2	CPG34_09045	20974	22797		conjugal transfer protein TraG	97.2
							CP017874	pCCDM33S	BLD33_09700	1930	3753		conjugal transfer protein TraG	97.2
pCCDM18M	pCCDM18M		2727	4937		DNA primase (EC 2.7.7.-)	CP017870	pCCDM116S	BLD37_09180	22667	24766		DNA primase	97.43
							pCCDM140S	pCCDM140S		16530	18743		DNA primase (EC 2.7.7.-)	92.64
							pCCDM18M	pCCDM18M		2727	4937		DNA primase (EC 2.7.7.-)	100
							CP017867	pCCDM105S	BLD35_09310	21628	23841		DNA primase	92.77
							CP023547	pCFSAN032805_2	CPG34_09040	18764	20977		DNA primase	92.55
							CP006703	pCC42yr	N149_p022	15817	18030		DNA primase	92.5
							CP013736	pOR12CC42	ATE51_06004	3011	5224	traC	DNA primase TraC	92.64
							CP017880	pCCDM108S	BLD36_09240	1556	3769		DNA primase	92.77
							CP017876	pCCDM224S	BLD43_09750	27027	29240		DNA primase	92.55
							CP017874	pCCDM33S	BLD33_09705	3750	5963		DNA primase	92.55
pCCDM18M	pCCDM18M		4942	5082		hypothetical protein	pCCDM140S	pCCDM140S		18748	18888		hypothetical protein	94.33
							pCCDM18M	pCCDM18M		4942	5082		hypothetical protein	100
							CP013736	pOR12CC42	ATE51_06005	5229	5369		hypothetical protein	95.04
							CP011016	pCC42	VC76_09490	26876	27016		hypothetical protein	95.04
							CP006703	pCC42yr	N149_p021	15672	15812		hypothetical protein	95.04
pCCDM18M	pCCDM18M		5069	5431		Single-stranded DNA-binding protein	CP006703	pCC42yr	N149_p020	15323	15685		Single-stranded DNA-binding protein	98.9
							CP017876	pCCDM224S	BLD43_09755	29372	29734		single-stranded DNA-binding protein	98.9
							CP017874	pCCDM33S	BLD33_09710	6095	6457		single-stranded DNA-binding protein	98.9
							pCCDM140S	pCCDM140S		18875	19237		Single-stranded DNA-binding protein	98.9
							CP023547	pCFSAN032805_2	CPG34_09035	18270	18632		single-stranded DNA-binding protein	98.9
							CP017880	pCCDM108S	BLD36_09245	3901	4263		single-stranded DNA-binding protein	98.9
							pCCDM18M	pCCDM18M		5069	5431		Single-stranded DNA-binding protein	100
							CP013736	pOR12CC42	ATE51_06006	5356	5718	ssb	Single-stranded DNA-binding protein	98.9
							CP011016	pCC42	VC76_09485	26527	26889	ssb	Single-stranded DNA-binding protein	98.62
							CP017867	pCCDM105S	BLD35_09315	23973	24335		single-stranded DNA-binding protein	98.9
							CP017870	pCCDM116S	BLD37_09040	140	502		single-stranded DNA-binding protein	84.03
pCCDM18M	pCCDM18M		5528	6073		Bores hole in peptidoglycan layer allowing type IV secretion complex assembly to occur (VirB1)	pCCDM18M	pCCDM18M		5528	6073		Bores hole in peptidoglycan layer allowing type IV secretion complex assembly to occur (VirB1)	100
							CP017876	pCCDM224S	BLD43_09760	29831	30376		lytic transglycosylase	99.63
							CP006703	pCC42yr	N149_p019	14681	15226		Bores hole in peptidoglycan layer allowing type IV secretion complex assembly to occur (VirB1)	99.82
							CP017874	pCCDM33S	BLD33_09715	6554	7099		lytic transglycosylase	100
							CP017867	pCCDM105S	BLD35_09320	24432	24977		lytic transglycosylase	100
							CP023547	pCFSAN032805_2	CPG34_09030	17628	18173		lytic transglycosylase	100
							pCCDM140S	pCCDM140S		19334	19879		Bores hole in peptidoglycan layer allowing type IV secretion complex assembly to occur (VirB1)	100
							CP011016	pCC42	VC76_09475	25885	26430	virB1	Type IV secretion system protein virB1	100
							CP017870	pCCDM116S	BLD37_09045	492	1046		lytic transglycosylase	89.86
							CP017880	pCCDM108S	BLD36_09250	4360	4905		lytic transglycosylase	100
							CP013736	pOR12CC42	ATE51_06008	5815	6360	virB1	Type IV secretion system protein virB1	100
pCCDM18M	pCCDM18M		6066	7307		Conjugative transfer protein TrbI	CP017867	pCCDM105S	BLD35_09175	24970	25284		conjugal transfer protein TrbI	100
							CP017867	pCCDM105S	BLD35_09175	1	927		conjugal transfer protein TrbI	100
							CP006703	pCC42yr	N149_p018	13447	14688	trbI	Conjugative transfer protein TrbI	99.92
							CP011016	pCC42	VC76_09470	24651	25892		Type IV secretion system protein virB10	99.92
							CP017874	pCCDM33S	BLD33_09720	7092	8333		conjugal transfer protein TrbI	100
							CP017870	pCCDM116S	BLD37_09050	1217	2449		conjugal transfer protein TrbI	82.59
							CP017880	pCCDM108S	BLD36_09255	4898	6139		conjugal transfer protein TrbI	100
							CP023547	pCFSAN032805_2	CPG34_09025	16394	17635		conjugal transfer protein TrbI	100
							pCCDM140S	pCCDM140S		19872	21113		Conjugative transfer protein TrbI	99.92
							pCCDM18M	pCCDM18M		6066	7307		Conjugative transfer protein TrbI	100
							CP013736	pOR12CC42	ATE51_06009	6353	7594		Type IV secretion system protein virB10	99.92
							CP017876	pCCDM224S	BLD43_09765	30369	31610		conjugal transfer protein TrbI	100
pCCDM18M	pCCDM18M		7311	7754		hypothetical protein	CP017876	pCCDM224S	BLD43_09770	31614	32057		hypothetical protein	99.77
							pCCDM18M	pCCDM18M		7311	7754		hypothetical protein	100
							CP017867	pCCDM105S	BLD35_09180	931	1374		hypothetical protein	99.32
							CP011016	pCC42	VC76_09465	24204	24647		Conjugal transfer protein TrbH	100
							CP013736	pOR12CC42	ATE51_06010	7598	8041		Conjugal transfer protein TrbH	100
							CP017870	pCCDM116S	BLD37_09055	2460	2897		hypothetical protein	89.51
							CP023547	pCFSAN032805_2	CPG34_09020	15947	16390		hypothetical protein	100
							CP017874	pCCDM33S	BLD33_09725	8337	8780		hypothetical protein	100
							pCCDM140S	pCCDM140S		21117	21560		hypothetical protein	100
							CP006703	pCC42yr	N149_p017	13000	13443		hypothetical protein	100
							CP017880	pCCDM108S	BLD36_09260	6143	6586		hypothetical protein	99.32
pCCDM18M	pCCDM18M		7751	8905		Conjugative transfer protein TrbG	CP006703	pCC42yr	N149_p016	11849	13003	trbG	Conjugative transfer protein TrbG	96.1
							CP023547	pCFSAN032805_2	CPG34_09015	15027	15950	trbG	P-type conjugative transfer protein TrbG	99.54
							CP011016	pCC42	VC76_09460	23053	24207		Conjugal transfer protein	96.45
							CP017876	pCCDM224S	BLD43_09580	32054	32270		P-type conjugative transfer protein TrbG	100
							CP017876	pCCDM224S	BLD43_09580	1	920		P-type conjugative transfer protein TrbG	96.3
							CP017874	pCCDM33S	BLD33_09730	8777	9700		P-type conjugative transfer protein TrbG	99.54
							CP017867	pCCDM105S	BLD35_09185	1371	2342		P-type conjugative transfer protein TrbG	95.38
							CP013736	pOR12CC42	ATE51_06011	8038	8961		Conjugal transfer protein	99.54
							CP017870	pCCDM116S	BLD37_09060	2894	3823		P-type conjugative transfer protein TrbG	93.63
							CP017880	pCCDM108S	BLD36_09265	6583	7554		P-type conjugative transfer protein TrbG	95.38
							pCCDM140S	pCCDM140S		21557	22711		Conjugative transfer protein TrbG	99.74
							pCCDM18M	pCCDM18M		7751	8905		Conjugative transfer protein TrbG	100
pCCDM18M	pCCDM18M		8916	9611		Conjugative transfer protein TrbF	CP023547	pCFSAN032805_2	CPG34_09010	14319	15014		conjugal transfer protein TrbF	99.71
							CP013736	pOR12CC42	ATE51_06012	8974	9669		VirB8 protein	99.71
							CP017870	pCCDM116S	BLD37_09065	3836	4531		conjugal transfer protein TrbF	89.51
							pCCDM18M	pCCDM18M		8916	9611		Conjugative transfer protein TrbF	100
							CP017867	pCCDM105S	BLD35_09190	2542	3237		conjugal transfer protein TrbF	99.86
							CP011016	pCC42	VC76_09455	22347	23042		VirB8 protein	100
							CP006703	pCC42yr	N149_p015	11143	11838	trbF	Conjugative transfer protein TrbF	100
							CP017876	pCCDM224S	BLD43_09585	931	1626		conjugal transfer protein TrbF	99.86
							CP017880	pCCDM108S	BLD36_09270	7754	8449		conjugal transfer protein TrbF	99.86
							pCCDM140S	pCCDM140S		22724	23419		Conjugative transfer protein TrbF	99.71
							CP017874	pCCDM33S	BLD33_09735	9713	10408		conjugal transfer protein TrbF	99.71
pCCDM18M	pCCDM18M		9735	9884		hypothetical protein	CP017876	pCCDM224S	BLD43_09590	1656	1970		hypothetical protein	100
							pCCDM18M	pCCDM18M		9735	9884		hypothetical protein	100
							CP011016	pCC42	VC76_09450	22003	22317		hypothetical protein	100
pCCDM18M	pCCDM18M		9942	11042		Conjugative transfer protein TrbL	CP017874	pCCDM33S	BLD33_09740	10428	11615		P-type conjugative transfer protein TrbL	90.08
							CP017880	pCCDM108S	BLD36_09275	8469	9656		P-type conjugative transfer protein TrbL	91.32
							CP017876	pCCDM224S	BLD43_09595	1957	3171		P-type conjugative transfer protein TrbL	93.1
							pCCDM18M	pCCDM18M		9942	11042		Conjugative transfer protein TrbL	100
							CP017870	pCCDM116S	BLD37_09070	4551	5774		P-type conjugative transfer protein TrbL	96.61
							CP011016	pCC42	VC76_09445	20829	22016		TrbL/VirB6 plasmid conjugal transfer protein	91.32
							CP013736	pOR12CC42	ATE51_06013	9690	10904		TrbL/VirB6 plasmid conjugal transfer protein	93.1
							CP006703	pCC42yr	N149_p014	9903	11123	trbL	Conjugative transfer protein TrbL	90.22
							CP017867	pCCDM105S	BLD35_09195	3257	4444		P-type conjugative transfer protein TrbL	91.32
							pCCDM140S	pCCDM140S		23439	24653		Conjugative transfer protein TrbL	92.61
							CP023547	pCFSAN032805_2	CPG34_09005	13064	14299	trbL	P-type conjugative transfer protein TrbL	99.54
pCCDM18M	pCCDM18M		11113	11382		hypothetical protein	CP017870	pCCDM116S	BLD37_09075	5722	5991		hypothetical protein	100
							CP023547	pCFSAN032805_2	CPG34_09000	12859	13128		hypothetical protein	100
							CP006703	pCC42yr	N149_p013	9683	9952		hypothetical protein	97.06
							CP017880	pCCDM108S	BLD36_09280	9643	9906		hypothetical protein	93.09
							pCCDM18M	pCCDM18M		11113	11382		hypothetical protein	100
							CP017867	pCCDM105S	BLD35_09200	4431	4694		hypothetical protein	93.09
							CP011016	pCC42	VC76_09440	20579	20842		hypothetical protein	93.09
							CP017874	pCCDM33S	BLD33_09745	11602	11865		hypothetical protein	92.55
pCCDM18M	pCCDM18M		11431	12225		Conjugative transfer protein TrbJ	CP017867	pCCDM105S	BLD35_09205	4743	5546		P-type conjugative transfer protein TrbJ	93.55
							CP006703	pCC42yr	N149_p012	8841	9635	trbJ	Conjugative transfer protein TrbJ	92.7
							CP023547	pCFSAN032805_2	CPG34_08995	12001	12810	trbJ	P-type conjugative transfer protein TrbJ	98.97
							CP017876	pCCDM224S	BLD43_09605	3393	4145		P-type conjugative transfer protein TrbJ	94.35
							CP017870	pCCDM116S	BLD37_09080	6040	6843		P-type conjugative transfer protein TrbJ	93.53
							CP017880	pCCDM108S	BLD36_09285	9955	10758		P-type conjugative transfer protein TrbJ	93.55
							CP017874	pCCDM33S	BLD33_09750	11914	12717		P-type conjugative transfer protein TrbJ	95.65
							pCCDM140S	pCCDM140S		24875	25627		Conjugative transfer protein TrbJ	94.64
							pCCDM18M	pCCDM18M		11431	12225		Conjugative transfer protein TrbJ	100
							CP013736	pOR12CC42	ATE51_06015	11126	11878		hypothetical protein	94.06
							CP011016	pCC42	VC76_09435	19742	20530		hypothetical protein	94.19
pCCDM18M	pCCDM18M		12813	13367		putative antirepressor	pCCDM18M	pCCDM18M		12813	13367		putative antirepressor	100
							CP006703	pCC42yr	N149_p011	7669	8253		Phage Rha protein	97.09
							CP013736	pOR12CC42	ATE51_06016	12466	13086		Phage regulatory protein Rha (Phage_pRha)	97.09
							CP011016	pCC42	VC76_09430	18600	19154		hypothetical protein	99.82
							CP011016	pCC42	VC76_09415	16704	17288		Phage regulatory protein Rha (Phage_pRha)	96.6
							pCCDM140S	pCCDM140S		26215	26769		putative antirepressor	99.82
							CP017876	pCCDM224S	BLD43_09610	4733	4933		phage regulatory protein	100
pCCDM18M	pCCDM18M		13364	13819		Phage Rha protein	CP006703	pCC42yr	N149_p011	7669	8253		Phage Rha protein	91.07
							CP013736	pOR12CC42	ATE51_06016	12466	13086		Phage regulatory protein Rha (Phage_pRha)	96.26
							pCCDM18M	pCCDM18M		13364	13819		Phage Rha protein	100
							CP017876	pCCDM224S	BLD43_09615	5353	5730		phage regulatory protein	91.67
							CP011016	pCC42	VC76_09415	16704	17288		Phage regulatory protein Rha (Phage_pRha)	90.28
							CP011016	pCC42	VC76_09425	18136	18603		Phage regulatory protein Rha (Phage_pRha)	99.04
pCCDM18M	pCCDM18M		13831	14502		IncQ plasmid conjugative transfer protein TraQ (RP4 TrbM homolog)	CP013736	pOR12CC42	ATE51_06017	13071	13742		TrbM	99.85
							pCCDM140S	pCCDM140S		421	1092		IncQ plasmid conjugative transfer protein TraQ (RP4 TrbM homolog)	100
							CP017880	pCCDM108S	BLD36_09290	10743	11414		conjugal transfer protein TrbM	100
							CP017870	pCCDM116S	BLD37_09085	6857	7537		conjugal transfer protein TrbM	88.77
							CP017874	pCCDM33S	BLD33_09755	12702	13373		conjugal transfer protein TrbM	99.85
							CP023547	pCFSAN032805_2	CPG34_08990	11345	12016		conjugal transfer protein TrbM	99.85
							CP017876	pCCDM224S	BLD43_09620	5742	6374		conjugal transfer protein TrbM	94.02
							CP006703	pCC42yr	N149_p010	6986	7657	trbQ	IncQ plasmid conjugative transfer protein TraQ (RP4 TrbM-like protein)	100
							pCCDM18M	pCCDM18M		13831	14502		IncQ plasmid conjugative transfer protein TraQ (RP4 TrbM homolog)	100
							CP017867	pCCDM105S	BLD35_09210	5531	6202		conjugal transfer protein TrbM	100
							CP011016	pCC42	VC76_09420	17285	18151		TrbM	94.02
pCCDM18M	pCCDM18M		14499	16964		Conjugative transfer protein TrbE	CP017876	pCCDM224S	BLD43_09625	6605	9070		conjugal transfer protein TrbE	99.39
							CP013736	pOR12CC42	ATE51_06018	13739	16204	virB4	Type IV secretion system protein virB4	99.92
							pCCDM18M	pCCDM18M		14499	16964		Conjugative transfer protein TrbE	100
							CP017867	pCCDM105S	BLD35_09215	6199	8664		conjugal transfer protein TrbE	93.26
							pCCDM140S	pCCDM140S		1089	3554		Conjugative transfer protein TrbE	99.96
							CP023547	pCFSAN032805_2	CPG34_08985	8883	11348		conjugal transfer protein TrbE	99.96
							CP017870	pCCDM116S	BLD37_09090	7534	9999		conjugal transfer protein TrbE	88.06
							CP006703	pCC42yr	N149_p009	4524	6989	trbE	Conjugative transfer protein TrbE	99.92
							CP017874	pCCDM33S	BLD33_09760	13370	15835		conjugal transfer protein TrbE	99.92
							CP011016	pCC42	VC76_09410	14242	16707	virB4	Type IV secretion system protein virB4	99.19
							CP017880	pCCDM108S	BLD36_09295	11411	13876		conjugal transfer protein TrbE	93.26
pCCDM18M	pCCDM18M		16968	17255		Conjugative transfer protein TrbD	pCCDM140S	pCCDM140S		3558	3845		Conjugative transfer protein TrbD	100
							CP017876	pCCDM224S	BLD43_09630	9074	9364		conjugal transfer protein TrbD	100
							CP017874	pCCDM33S	BLD33_09765	15839	16126		conjugal transfer protein TrbD	100
							CP013736	pOR12CC42	ATE51_06019	16208	16495		Type IV secretory pathway, VirB3-like protein	99.31
							CP017880	pCCDM108S	BLD36_09300	13878	14165		conjugal transfer protein TrbD	84.72
							CP006703	pCC42yr	N149_p008	4233	4520	trbD	Conjugative transfer protein TrbD	99.65
							CP023547	pCFSAN032805_2	CPG34_08980	8592	8879		conjugal transfer protein TrbD	100
							pCCDM18M	pCCDM18M		16968	17255		Conjugative transfer protein TrbD	100
							CP017870	pCCDM116S	BLD37_09095	10001	10288		conjugal transfer protein TrbD	84.38
							CP017867	pCCDM105S	BLD35_09220	8666	8953		conjugal transfer protein TrbD	84.72
							CP011016	pCC42	VC76_09405	13951	14238		Type IV secretory pathway, VirB3-like protein	98.61
pCCDM18M	pCCDM18M		17255	17551		Conjugative transfer protein TrbC	CP023547	pCFSAN032805_2	CPG34_08975	8296	8592		conjugal transfer protein TrbC	99.66
							CP017870	pCCDM116S	BLD37_09100	10288	10584		conjugal transfer protein TrbC	84.08
							CP013736	pOR12CC42	ATE51_06020	16495	16791		TrbC/VIRB2 family protein	99.66
							pCCDM18M	pCCDM18M		17255	17551		Conjugative transfer protein TrbC	100
							pCCDM140S	pCCDM140S		3845	4141		Conjugative transfer protein TrbC	98.2
							CP006703	pCC42yr	N149_p007	3937	4233	trbC	Conjugative transfer protein TrbC	99.66
							CP017876	pCCDM224S	BLD43_09635	9364	9660		conjugal transfer protein TrbC	99.66
							CP011016	pCC42	VC76_09400	13655	13951		TrbC/VIRB2 family protein	99.32
							CP017874	pCCDM33S	BLD33_09770	16126	16422		conjugal transfer protein TrbC	99.66
pCCDM18M	pCCDM18M		17561	18499		Conjugative transfer protein TrbB	CP017880	pCCDM108S	BLD36_09310	14471	15409		P-type conjugative transfer ATPase TrbB	94.04
							pCCDM18M	pCCDM18M		17561	18499		Conjugative transfer protein TrbB	100
							CP023547	pCFSAN032805_2	CPG34_08970	7348	8286	trbB	P-type conjugative transfer ATPase TrbB	98.19
							CP017874	pCCDM33S	BLD33_09775	16432	17370		P-type conjugative transfer ATPase TrbB	98.19
							CP017870	pCCDM116S	BLD37_09105	10594	11529		P-type conjugative transfer ATPase TrbB	93.6
							CP013736	pOR12CC42	ATE51_06021	16801	17739	ptlH	Type IV secretion system protein PtlH	93.18
							CP006703	pCC42yr	N149_p006	2989	3927	trbB	Conjugative transfer protein TrbB	94.14
							CP011016	pCC42	VC76_09395	12707	13645	ptlH	Type IV secretion system protein PtlH	94.57
							pCCDM140S	pCCDM140S		4151	5089		Conjugative transfer protein TrbB	97.23
							CP017867	pCCDM105S	BLD35_09230	9259	10197		P-type conjugative transfer ATPase TrbB	94.04
							CP017876	pCCDM224S	BLD43_09640	9670	10605		P-type conjugative transfer ATPase TrbB	96.91
pCCDM18M	pCCDM18M		18913	19326		hypothetical protein	CP017870	pCCDM116S	BLD37_09110	11801	12220		DNA-binding protein	95.12
							CP011016	pCC42	VC76_09380	10445	10858		PIN domain protein	87.16
							CP017874	pCCDM33S	BLD33_09780	17784	18197		DNA-binding protein	99.76
							pCCDM18M	pCCDM18M		18913	19326		hypothetical protein	100
							CP023547	pCFSAN032805_2	CPG34_08965	6535	6948		PIN domain-containing protein	99.76
							CP017867	pCCDM105S	BLD35_09235	10615	11028		DNA-binding protein	99.76
							CP017880	pCCDM108S	BLD36_09315	15829	16242		DNA-binding protein	99.76
							CP006703	pCC42yr	N149_p004	2077	2490		hypothetical protein	97.83
							pCCDM140S	pCCDM140S		5492	5905		hypothetical protein	99.76
							CP017876	pCCDM224S	BLD43_09655	12446	12859		DNA-binding protein	99.28
							CP013736	pOR12CC42	ATE51_06024	19960	20373		PIN domain protein	99.03
pCCDM18M	pCCDM18M		19323	20237		hypothetical protein	CP017880	pCCDM108S	BLD36_09320	16239	17153		hypothetical protein	99.56
							CP006703	pCC42yr	N149_p003	1235	2080		hypothetical protein	99.41
							CP017876	pCCDM224S	BLD43_09660	12856	13701		hypothetical protein	97.06
							CP013736	pOR12CC42	ATE51_06025	20370	21284		hypothetical protein	99.78
							CP017867	pCCDM105S	BLD35_09240	11025	11939		hypothetical protein	99.56
							CP017874	pCCDM33S	BLD33_09785	18194	19108		hypothetical protein	99.78
							CP023547	pCFSAN032805_2	CPG34_08960	5624	6538		hypothetical protein	99.78
							pCCDM140S	pCCDM140S		5902	6816		hypothetical protein	99.67
							pCCDM18M	pCCDM18M		19323	20237		hypothetical protein	100
							CP011016	pCC42	VC76_09375	9603	10448		hypothetical protein	85.88
pCCDM18M	pCCDM18M		20470	20616		hypothetical protein	CP017880	pCCDM108S	BLD36_09325	17386	17688		hypothetical protein	98.64
							pCCDM18M	pCCDM18M		20470	20616		hypothetical protein	100
							pCCDM140S	pCCDM140S		7049	7195		hypothetical protein	100
							CP013736	pOR12CC42	ATE51_06026	21517	21936		hypothetical protein	98.64
							CP017874	pCCDM33S	BLD33_09790	19341	19643		hypothetical protein	100
							CP017867	pCCDM105S	BLD35_09245	12172	12474		hypothetical protein	98.64
							CP023547	pCFSAN032805_2	CPG34_08955	5089	5391		hypothetical protein	100
pCCDM18M	pCCDM18M		20991	21314		hypothetical protein	pCCDM140S	pCCDM140S		7768	8091		hypothetical protein	99.07
							CP017876	pCCDM224S	BLD43_09675	14734	15057		hypothetical protein	97.22
							CP017880	pCCDM108S	BLD36_09330	18084	18407		hypothetical protein	99.07
							CP017870	pCCDM116S	BLD37_09125	14111	14434		hypothetical protein	97.84
							CP017867	pCCDM105S	BLD35_09250	12870	13193		hypothetical protein	99.07
							CP023547	pCFSAN032805_2	CPG34_08950	4370	4693		hypothetical protein	99.38
							CP006703	pCC42yr	N149_p001	201	524		hypothetical protein	99.38
							CP011016	pCC42	VC76_09365	8570	8893		hypothetical protein	97.53
							pCCDM18M	pCCDM18M		20991	21314		hypothetical protein	100
							CP017874	pCCDM33S	BLD33_09795	20039	20362		hypothetical protein	99.38
							CP013736	pOR12CC42	ATE51_06027	22236	22559		hypothetical protein	98.46
pCCDM18M	pCCDM18M		21516	21899		hypothetical protein	CP023547	pCFSAN032805_2	CPG34_08945	3787	4170		DNA transfer protein	95.05
							pCCDM18M	pCCDM18M		21516	21899		hypothetical protein	100
							CP013736	pOR12CC42	ATE51_06028	22759	23142		hypothetical protein	95.05
							pCCDM140S	pCCDM140S		8291	8674		hypothetical protein	98.18
							CP017876	pCCDM224S	BLD43_09680	15257	15640		DNA transfer protein	95.98
							CP006703	pCC42yr	N149_p033	25886	26269	traJ	DNA transfer system protein TraJ	95.05
							CP017870	pCCDM116S	BLD37_09130	14636	15019		DNA transfer protein	100
							CP017867	pCCDM105S	BLD35_09255	13394	13777		DNA transfer protein	98.44
							CP011016	pCC42	VC76_09360	7986	8369		hypothetical protein	95.57
							CP017874	pCCDM33S	BLD33_09800	20562	20945		DNA transfer protein	95.05
							CP017880	pCCDM108S	BLD36_09335	18608	18991		DNA transfer protein	98.44
pCCDM18M	pCCDM18M		21862	24018		IncP-type DNA relaxase TraI	CP011016	pCC42	VC76_09355	5870	8023		Relaxase/mobilization nuclease domain protein	90.17
							CP017876	pCCDM224S	BLD43_09685	15603	17756		hypothetical protein	90.26
							CP017874	pCCDM33S	BLD33_09805	20908	23064		hypothetical protein	90.45
							CP017867	pCCDM105S	BLD35_09260	13740	15896		hypothetical protein	90.17
							CP013736	pOR12CC42	ATE51_06029	23105	25261		Relaxase/mobilization nuclease domain protein	90.45
							CP006703	pCC42yr	N149_p032	23767	25923		traI protein, putative	90.36
							pCCDM18M	pCCDM18M		21862	24018		IncP-type DNA relaxase TraI	100
							CP017870	pCCDM116S	BLD37_09135	14982	17138		hypothetical protein	99.86
							CP017880	pCCDM108S	BLD36_09340	18954	21110		hypothetical protein	90.17
							pCCDM140S	pCCDM140S		8637	10793		IncP-type DNA relaxase TraI	90.26
							CP023547	pCFSAN032805_2	CPG34_08940	1668	3824		hypothetical protein	90.45
pCCDM18M	pCCDM18M		24057	24281		hypothetical protein	pCCDM18M	pCCDM18M		24057	24281		hypothetical protein	100
							pCCDM140S	pCCDM140S		11034	11258		hypothetical protein	95.87
							CP017876	pCCDM224S	BLD43_09700	19741	19965		hypothetical protein	92.66
							CP017867	pCCDM105S	BLD35_09270	16137	16361		hypothetical protein	95.87
							CP006703	pCC42yr	N149_p030	23302	23526		hypothetical protein	95.87
							CP013736	pOR12CC42	ATE51_06031	25502	25726		hypothetical protein	95.87
							CP017880	pCCDM108S	BLD36_09350	21351	21575		hypothetical protein	95.87
							CP017870	pCCDM116S	BLD37_09140	17177	17401		hypothetical protein	100
							CP017874	pCCDM33S	BLD33_09815	23305	23529		hypothetical protein	95.87
							CP023547	pCFSAN032805_2	CPG34_08930	1203	1427		hypothetical protein	95.87
							CP011016	pCC42	VC76_09345	5405	5629		hypothetical protein	91.28
pCCDM18M	pCCDM18M		24284	24970		Chromosome (plasmid) partitioning protein ParA	CP017876	pCCDM224S	BLD43_09705	19968	20654		chromosome partitioning protein ParA	97.23
							CP013736	pOR12CC42	ATE51_06032	25729	26415	parA	Chromosome-partitioning ATPase ParA	97.09
							CP023547	pCFSAN032805_2	CPG34_08925	514	1200		chromosome partitioning protein ParA	97.23
							CP017870	pCCDM116S	BLD37_09145	17404	18090		chromosome partitioning protein ParA	98.69
							CP017880	pCCDM108S	BLD36_09355	21578	22264		chromosome partitioning protein ParA	97.23
							CP011016	pCC42	VC76_09340	4716	5402	soj	Chromosome-partitioning ATPase Soj	97.09
							pCCDM140S	pCCDM140S		11261	11947		Chromosome (plasmid) partitioning protein ParA	97.23
							pCCDM18M	pCCDM18M		24284	24970		Chromosome (plasmid) partitioning protein ParA	100
							CP017874	pCCDM33S	BLD33_09820	23532	24218		chromosome partitioning protein ParA	97.23
							CP017867	pCCDM105S	BLD35_09275	16364	17050		chromosome partitioning protein ParA	97.23
							CP006703	pCC42yr	N149_p029	22613	23299	parA	Plasmid partitioning protein ParA	97.09
pCCDM18M	pCCDM18M		25062	25457		hypothetical protein	CP017867	pCCDM105S	BLD35_09280	17142	17537		conjugal transfer protein TraM	92.17
							CP011016	pCC42	VC76_09335	4229	4624		hypothetical protein	92.42
							CP023547	pCFSAN032805_2	CPG34_08920	27	422		conjugal transfer protein TraM	92.42
							CP017870	pCCDM116S	BLD37_09150	18182	18577		conjugal transfer protein TraM	100
							CP013736	pOR12CC42	ATE51_06033	26507	26902		hypothetical protein	92.68
							pCCDM18M	pCCDM18M		25062	25457		hypothetical protein	100
							CP006703	pCC42yr	N149_p028	22126	22521		hypothetical protein	92.42
							CP017874	pCCDM33S	BLD33_09825	24310	24705		conjugal transfer protein TraM	92.42
							CP017880	pCCDM108S	BLD36_09360	22356	22751		conjugal transfer protein TraM	92.17
							CP017876	pCCDM224S	BLD43_09710	20746	21141		conjugal transfer protein TraM	92.17
							pCCDM140S	pCCDM140S		12039	12434		hypothetical protein	92.17
pCCDM18M	pCCDM18M		25522	25989		hypothetical protein	CP017876	pCCDM224S	BLD43_09715	21206	21673		signal peptidase I	94.44
							CP017870	pCCDM116S	BLD37_09155	18641	19108		signal peptidase I	100
							CP017874	pCCDM33S	BLD33_09680	24770	25058		signal peptidase I	91.32
							CP006703	pCC42yr	N149_p027	21594	22061		hypothetical protein	92.31
							CP013736	pOR12CC42	ATE51_06034	26967	27434		Peptidase S26	92.09
							CP017874	pCCDM33S	BLD33_09680	1	186		signal peptidase I	93.55
							CP011016	pCC42	VC76_09330	3697	4164		Peptidase S26	94.66
							CP023547	pCFSAN032805_2	CPG34_09065	24541	25008	lepB	signal peptidase I	92.09
							pCCDM18M	pCCDM18M		25522	25989		hypothetical protein	100
							CP017867	pCCDM105S	BLD35_09285	17602	18069		signal peptidase I	94.44
							CP017880	pCCDM108S	BLD36_09365	22816	23283		signal peptidase I	94.44
							pCCDM140S	pCCDM140S		12499	12966		hypothetical protein	92.31
pCCDM18M	pCCDM18M		25994	26656		cell filamentation-like protein	CP017874	pCCDM33S	BLD33_09685	191	874		cell filamentation protein Fic	81.94
							CP017867	pCCDM105S	BLD35_09290	18074	18736		cell filamentation protein Fic	100
							CP013736	pOR12CC42	ATE51_06035	27439	27870	vbhT	Adenosine monophosphate-protein transferase VbhT	86.52
							CP017880	pCCDM108S	BLD36_09370	23288	23950		cell filamentation protein Fic	100
							CP006703	pCC42yr	N149_p026	20906	21589		cell filamentation-like protein	81.94
							pCCDM140S	pCCDM140S		12971	13654		cell filamentation-like protein	81.94
							CP017870	pCCDM116S	BLD37_09160	19113	19775		cell filamentation protein Fic	100
							pCCDM18M	pCCDM18M		25994	26656		cell filamentation-like protein	100
							CP011016	pCC42	VC76_09325	3009	3692	vbhT	Adenosine monophosphate-protein transferase VbhT	99.62
							CP017876	pCCDM224S	BLD43_09720	21678	22085		cell filamentation protein Fic	100
							CP023547	pCFSAN032805_2	CPG34_09060	23853	24536		cell filamentation protein Fic	81.94
pCCDM18M	pCCDM18M		26656	26823		conserved hypothetical protein	CP017876	pCCDM224S	BLD43_09735	24132	24374		hypothetical protein	100
							CP017867	pCCDM105S	BLD35_09295	18736	18975		hypothetical protein	100
							CP017870	pCCDM116S	BLD37_09165	19775	20014		hypothetical protein	100
							pCCDM18M	pCCDM18M		26656	26823		conserved hypothetical protein	100
							CP017880	pCCDM108S	BLD36_09375	23950	24189		hypothetical protein	100
CP011016	pCC42	VC76_09320	2774	3016		hypothetical protein	CP017874	pCCDM33S	BLD33_09690	867	1109		hypothetical protein	99.18
							CP006703	pCC42yr	N149_p025	20671	20913		hypothetical protein	99.18
							CP023547	pCFSAN032805_2	CPG34_09055	23618	23860		hypothetical protein	99.18
							pCCDM140S	pCCDM140S		13647	13889		conserved hypothetical protein	99.18
							CP011016	pCC42	VC76_09320	2774	3016		hypothetical protein	100
							CP013736	pOR12CC42	ATE51_06001	128	370		hypothetical protein	99.18
CP011016	pCC42	VC76_09350	5634	5834		hypothetical protein	CP023547	pCFSAN032805_2	CPG34_08935	1432	1632		hypothetical protein	92.54
							CP011016	pCC42	VC76_09350	5634	5834		hypothetical protein	100
							CP017874	pCCDM33S	BLD33_09810	23100	23300		hypothetical protein	92.54
CP011016	pCC42	VC76_09385	10871	11533	dpnA	Modification methylase DpnIIB	CP017876	pCCDM224S	BLD43_09650	11771	12433		site-specific DNA-methyltransferase	100
							CP011016	pCC42	VC76_09385	10871	11533	dpnA	Modification methylase DpnIIB	100
CP011016	pCC42	VC76_09390	11526	12236		hypothetical protein	CP011016	pCC42	VC76_09390	11526	12236		hypothetical protein	100
							CP017876	pCCDM224S	BLD43_09645	11068	11778		restriction endonuclease	100
CP011016	pCC42	VC76_09480	26433	26534		hypothetical protein	CP013736	pOR12CC42	ATE51_06007	5711	5812		hypothetical protein	100
							CP011016	pCC42	VC76_09480	26433	26534		hypothetical protein	100
CP006703	pCC42yr	N149_p005	2532	2666		hypothetical protein	CP006703	pCC42yr	N149_p005	2532	2666		hypothetical protein	100
CP006703	pCC42yr	N149_p031	23531	23731		hypothetical protein	CP013736	pOR12CC42	ATE51_06030	25297	25497		hypothetical protein	100
							CP017867	pCCDM105S	BLD35_09265	15932	16132		hypothetical protein	100
							pCCDM140S	pCCDM140S		10829	11029		hypothetical protein	100
							CP017880	pCCDM108S	BLD36_09345	21146	21346		hypothetical protein	100
							CP006703	pCC42yr	N149_p031	23531	23731		hypothetical protein	100
CP017867	pCCDM105S	BLD35_09225	8953	9249		conjugal transfer protein TrbC	CP017880	pCCDM108S	BLD36_09305	14165	14461		conjugal transfer protein TrbC	100
							pCCDM140S	pCCDM140S		3845	4141		Conjugative transfer protein TrbC	98.66
							CP017870	pCCDM116S	BLD37_09100	10288	10584		conjugal transfer protein TrbC	81.91
							CP017867	pCCDM105S	BLD35_09225	8953	9249		conjugal transfer protein TrbC	100
CP017870	pCCDM116S	BLD37_09100	10288	10584		conjugal transfer protein TrbC	CP017870	pCCDM116S	BLD37_09100	10288	10584		conjugal transfer protein TrbC	100
							CP023547	pCFSAN032805_2	CPG34_08975	8296	8592		conjugal transfer protein TrbC	84.08
							CP013736	pOR12CC42	ATE51_06020	16495	16791		TrbC/VIRB2 family protein	84.08
							pCCDM140S	pCCDM140S		3845	4141		Conjugative transfer protein TrbC	81.82
							pCCDM18M	pCCDM18M		17255	17551		Conjugative transfer protein TrbC	84.08
							CP006703	pCC42yr	N149_p007	3937	4233	trbC	Conjugative transfer protein TrbC	84.08
							CP017867	pCCDM105S	BLD35_09225	8953	9249		conjugal transfer protein TrbC	81.91
							CP017876	pCCDM224S	BLD43_09635	9364	9660		conjugal transfer protein TrbC	84.08
							CP017880	pCCDM108S	BLD36_09305	14165	14461		conjugal transfer protein TrbC	81.91
							CP017874	pCCDM33S	BLD33_09770	16126	16422		conjugal transfer protein TrbC	84.08
							CP011016	pCC42	VC76_09400	13655	13951		TrbC/VIRB2 family protein	84.08
CP017870	pCCDM116S	BLD37_09120	13781	14116		hypothetical protein	CP017870	pCCDM116S	BLD37_09120	13781	14116		hypothetical protein	100
							CP017876	pCCDM224S	BLD43_09670	14404	14739		hypothetical protein	97.62
pCCDM140S	pCCDM140S		24607	24831		hypothetical protein	CP017876	pCCDM224S	BLD43_09600	3125	3310		hypothetical protein	100
							pCCDM140S	pCCDM140S		24607	24831		hypothetical protein	100
							CP013736	pOR12CC42	ATE51_06014	10858	11082		hypothetical protein	100
CP017876	pCCDM224S	BLD43_09690	17916	19154		transposase	CP017876	pCCDM224S	BLD43_09690	17916	19154		transposase	100
CP017876	pCCDM224S	BLD43_09695	19141	19572		transposase	CP017876	pCCDM224S	BLD43_09695	19141	19572		transposase	100
CP017876	pCCDM224S	BLD43_09725	22128	23396		transposase	CP017876	pCCDM224S	BLD43_09725	22128	23396		transposase	100
CP017876	pCCDM224S	BLD43_09730	23407	24045		IS607 family transposase	CP017876	pCCDM224S	BLD43_09730	23407	24045		IS607 family transposase	100
CP013736	pOR12CC42	ATE51_06022	18290	19030		hypothetical protein	CP013736	pOR12CC42	ATE51_06022	18290	19030		hypothetical protein	100
CP013736	pOR12CC42	ATE51_06023	19020	19937		hypothetical protein	CP013736	pOR12CC42	ATE51_06023	19020	19937		hypothetical protein	100
