# Supplementary material for: Phylogenetic Relatedness Among Plasmids Harbored by Campylobacter jejuni and Campylobacter coli Isolated From Retail Meats
Source: Front Microbiol. 2018 Sep 12;9:2167. doi: 10.3389/fmicb.2018.02167 (PMC6145009; doi:10.3389/fmicb.2018.02167)
Supplement: Supplementary file 7 [file Table_7.XLSX]

## Sheet: Pangenome for pVir plasmids
Supplementary Table 7: Pangenome analysis for pVir plasmids of Campylobacter jejuni and Campylobacter coli available in Genbank (03/24/2018). Analysis was done with Gview server (https://server.gview.ca) using CDS feature of Genbank file of all plasmids.
Reference Sequence ID	File	Locus Tag	Start	End	Gene	Product	Hit Sequence ID	Hit File	Hit Locus	Hit Start	Hit End	Hit Gene	Hit Product	Percent Identity
CP014746.1	pCJDM67S		86	319		hypothetical protein	CP000550	pVir__CP000550.1	CJJ81176_pVir0024	15919	16152		conserved hypothetical protein	100
							CP013734	pOR12vir	ATE51_05028	17569	17802		hypothetical protein	99.57
							CP014746.1	pCJDM67S		86	319		hypothetical protein	100
							CP001877	pVir__CP001877.1	CJSA_pVir0023	15783	16016		hypothetical protein	100
							CP010074	pcj2	PJ19_09760	21314	21547		hypothetical protein	100
							CP014746.1	pCJDM67S		86	319		hypothetical protein	100
							AF226280	pVir.__AF226280.2		15919	16152	Cjp24	unknown	100
CP014746.1	pCJDM67S		388	711		hypothetical protein	CP010074	pcj2	PJ19_09755	20922	21245		hypothetical protein	100
							CP013734	pOR12vir	ATE51_05018	13877	14212		hypothetical protein	98.92
							CP014746.1	pCJDM67S		388	711		hypothetical protein	100
							AF226280	pVir.__AF226280.2		15527	15850	Cjp23	unknown	100
							CP000550	pVir__CP000550.1	CJJ81176_pVir0023	15527	15850		conserved hypothetical protein	100
							CP014746.1	pCJDM67S		388	711		hypothetical protein	100
							CP001877	pVir__CP001877.1	CJSA_pVir0022	15391	15714		hypothetical protein	100
CP014746.1	pCJDM67S		722	1129		hypothetical protein	CP014746.1	pCJDM67S		722	1129		hypothetical protein	100
							CP010074	pcj2	PJ19_09750	20504	20911		hypothetical protein	100
							CP000550	pVir__CP000550.1	CJJ81176_pVir0022	15109	15516		conserved hypothetical protein	100
							AF226280	pVir.__AF226280.2		15110	15523	Cjp22	unknown	99.75
							CP013734	pOR12vir	ATE51_05022	15457	15831		hypothetical protein	96.15
							CP001877	pVir__CP001877.1	CJSA_pVir0021	14973	15380		hypothetical protein	99.26
							CP014746.1	pCJDM67S		722	1129		hypothetical protein	100
							CP013734	pOR12vir	ATE51_05017	13460	13867		hypothetical protein	95.34
CP014746.1	pCJDM67S		1126	1539		hypothetical protein	CP000550	pVir__CP000550.1	CJJ81176_pVir0021	14699	15112		conserved hypothetical protein	100
							CP001877	pVir__CP001877.1	CJSA_pVir0020	14563	14976		hypothetical protein	100
							CP014746.1	pCJDM67S		1126	1539		hypothetical protein	100
							CP014746.1	pCJDM67S		1126	1539		hypothetical protein	100
							AF226280	pVir.__AF226280.2		14700	15113	Cjp21	unknown	100
							CP010074	pcj2	PJ19_09745	20094	20507		hypothetical protein	100
CP014746.1	pCJDM67S		1536	2096		Hypothetical protein pVir0019/pVir0020	CP010074	pcj2	PJ19_09740	19627	20097		hypothetical protein	96.91
							CP014746.1	pCJDM67S		1536	2096		Hypothetical protein pVir0019/pVir0020	100
							AF226280	pVir.__AF226280.2		14158	14703	Cjp20	unknown	97.33
							AF226280	pVir.__AF226280.2		14067	14267	Cjp19	unknown	100
							CP010074	pcj2	PJ19_09735	19449	19661		hypothetical protein	100
							CP013734	pOR12vir	ATE51_05016	12902	13375		hypothetical protein	95.36
							CP001877	pVir__CP001877.1	CJSA_pVir0019	14036	14566		hypothetical protein	94.65
							CP014746.1	pCJDM67S		1536	2096		Hypothetical protein pVir0019/pVir0020	100
							CP000550	pVir__CP000550.1	CJJ81176_pVir0020	14157	14702		conserved hypothetical protein	97.33
CP014746.1	pCJDM67S		2196	2633		hypothetical protein	CP010074	pcj2	PJ19_09730	19015	19452		hypothetical protein	100
							CP014746.1	pCJDM67S		2196	2633		hypothetical protein	100
							CP001877	pVir__CP001877.1	CJSA_pVir0018	13499	13936		hypothetical protein	100
							CP014746.1	pCJDM67S		2196	2633		hypothetical protein	100
							CP001877	pVir__CP001877.1	CJSA_pVir0017	13056	13502		conserved hypothetical phage protein	100
							CP010074	pcj2	PJ19_09725	18572	19018		hypothetical protein	99.31
							CP014746.1	pCJDM67S		2630	3076		hypothetical protein	100
							CP014746.1	pCJDM67S		2630	3076		hypothetical protein	100
CP014746.1	pCJDM67S		3079	3615		Hypothetical protein pVir0015	CP013734	pOR12vir	ATE51_05020	14331	14855		hypothetical protein	96.52
							CP014746.1	pCJDM67S		3079	3615		Hypothetical protein pVir0015	100
							CP014746.1	pCJDM67S		3079	3615		Hypothetical protein pVir0015	100
							CP000550	pVir__CP000550.1	CJJ81176_pVir0016	12550	13122		conserved hypothetical protein	99.79
							CP010074	pcj2	PJ19_09720	18096	18569		hypothetical protein	97.26
							AF226280	pVir.__AF226280.2		12488	13123	Cjp15	unknown	99.81
							CP001877	pVir__CP001877.1	CJSA_pVir0016	12517	13053		hypothetical protein	99.81
CP014746.1	pCJDM67S		3912	4370		Single-stranded DNA-binding protein	CP014746.1	pCJDM67S		3912	4370		Single-stranded DNA-binding protein	100
							CP014746.1	pCJDM67S		3912	4370		Single-stranded DNA-binding protein	100
							CP010074	pcj2	PJ19_09715	17278	17736		single-stranded DNA-binding protein	100
							CP013734	pOR12vir	ATE51_05015	12364	12822	ssb	Single-stranded DNA-binding protein	99.13
							CP000550	pVir__CP000550.1	CJJ81176_pVir0014	11732	12190		Ssb	100
							CP001877	pVir__CP001877.1	CJSA_pVir0014	11762	12220	ssb	putative single stranded DNA binding protein	100
							AF226280	pVir.__AF226280.2		11733	12191	ssb	Ssb	100
CP014746.1	pCJDM67S		4386	4751		Hypothetical protein pVir0012	CP014746.1	pCJDM67S		4386	4751		Hypothetical protein pVir0012	100
							CP000550	pVir__CP000550.1	CJJ81176_pVir0013	11351	11716		conserved hypothetical protein	100
							CP001877	pVir__CP001877.1	CJSA_pVir0013	11381	11746		hypothetical protein	100
							CP014746.1	pCJDM67S		4386	4751		Hypothetical protein pVir0012	100
							CP010074	pcj2	PJ19_09710	16897	17262		hypothetical protein	100
							CP013734	pOR12vir	ATE51_05014	11982	12359		hypothetical protein	99.46
							AF226280	pVir.__AF226280.2		11352	11717	Cjp12	unknown	100
CP014746.1	pCJDM67S		4952	6919		DNA topoisomerase I (EC 5.99.1.2)	CP014746.1	pCJDM67S		4952	6919		DNA topoisomerase I (EC 5.99.1.2)	100
							AF226280	pVir.__AF226280.2		9178	11145	topA	TopA	99.9
							CP013734	pOR12vir	ATE51_05013	9806	11773	topA	DNA topoisomerase 1	99.49
							CP010074	pcj2	PJ19_09705	14723	16690		DNA topoisomerase I	99.95
							CP000550	pVir__CP000550.1	CJJ81176_pVir0012	9177	11144		DNA topoisomerase I	99.9
							CP001877	pVir__CP001877.1	CJSA_pVir0012	9207	11174	topA	DNA topoisomerase I	99.95
							CP014746.1	pCJDM67S		4952	6919		DNA topoisomerase I (EC 5.99.1.2)	100
CP014746.1	pCJDM67S		6941	8089		Hypothetical protein pVir0010	CP013734	pOR12vir	ATE51_05012	8637	9785		TrbL/VirB6 plasmid conjugal transfer protein	96.26
							CP000550	pVir__CP000550.1	CJJ81176_pVir0011	8007	9155		conserved hypothetical protein	96.69
							CP010074	pcj2	PJ19_09700	13553	14701		hypothetical protein	96.69
							CP014746.1	pCJDM67S		6941	8089		Hypothetical protein pVir0010	100
							CP001877	pVir__CP001877.1	CJSA_pVir0011	8037	9185		hypothetical protein	99.91
							CP014746.1	pCJDM67S		6941	8089		Hypothetical protein pVir0010	100
							AF226280	pVir.__AF226280.2		8008	9156	Cjp10	unknown	96.69
CP014746.1	pCJDM67S		8099	8368		Hypothetical protein pVir0009	CP013734	pOR12vir	ATE51_05011	8358	8627		hypothetical protein	99.63
							CP014746.1	pCJDM67S		8099	8368		Hypothetical protein pVir0009	100
							CP000550	pVir__CP000550.1	CJJ81176_pVir0010	7728	7997		conserved hypothetical protein	99.63
							AF226280	pVir.__AF226280.2		7852	7998	Cjp09	unknown	99.32
							CP014746.1	pCJDM67S		8099	8368		Hypothetical protein pVir0009	100
							CP010074	pcj2	PJ19_09695	13274	13543		hypothetical protein	99.63
							CP001877	pVir__CP001877.1	CJSA_pVir0010	7758	8027		hypothetical protein	100
CP014746.1	pCJDM67S		8510	9391		Hypothetical protein pVir0008	CP001877	pVir__CP001877.1	CJSA_pVir0009	6735	7616		hypothetical protein	100
							CP014746.1	pCJDM67S		8510	9391		Hypothetical protein pVir0008	100
							CP014746.1	pCJDM67S		8510	9391		Hypothetical protein pVir0008	100
							AF226280	pVir.__AF226280.2		6702	7583	Cjp08	unknown	99.21
							CP010074	pcj2	PJ19_09690	12278	13129		hypothetical protein	99.18
							CP013734	pOR12vir	ATE51_05010	7334	8215		hypothetical protein	98.75
							CP000550	pVir__CP000550.1	CJJ81176_pVir0009	6702	7583		conserved hypothetical protein	99.21
CP014746.1	pCJDM67S		9466	9636		Hypothetical protein pVir0007	CP000550	pVir__CP000550.1	CJJ81176_pVir0008	6457	6627		conserved hypothetical protein	100
							CP014746.1	pCJDM67S		9466	9636		Hypothetical protein pVir0007	100
							CP014746.1	pCJDM67S		9466	9636		Hypothetical protein pVir0007	100
							CP001877	pVir__CP001877.1	CJSA_pVir0008	6490	6660		hypothetical protein	100
							AF226280	pVir.__AF226280.2		6457	6627	Cjp07	unknown	100
							CP013734	pOR12vir	ATE51_05009	7089	7259		hypothetical protein	98.83
CP014746.1	pCJDM67S		9762	10913		FIG00469919: hypothetical protein	CP014746.1	pCJDM67S		10942	12846		FIG00469919: hypothetical protein	92.66
							CP000550	pVir__CP000550.1	CJJ81176_pVir0007	4452	6338		VirD4	92.66
							AF226280	pVir.__AF226280.2		4452	6338	virD4	VirD4	92.66
							CP014746.1	pCJDM67S		9762	10913		FIG00469919: hypothetical protein	100
							CP001877	pVir__CP001877.1	CJSA_pVir0007	4449	6359	virD4	VirD4	92.66
							CP013734	pOR12vir	ATE51_05008	5090	6976	traG	Conjugal transfer protein TraG	92.66
							CP014746.1	pCJDM67S		10942	12846		FIG00469919: hypothetical protein	92.66
							CP010074	pcj2	PJ19_09685	9998	11884		hypothetical protein	92.66
							CP014746.1	pCJDM67S		9762	10913		FIG00469919: hypothetical protein	100
CP014746.1	pCJDM67S		10942	12846		FIG00469919: hypothetical protein	CP010074	pcj2	PJ19_09685	9998	11884		hypothetical protein	98.48
							CP014746.1	pCJDM67S		9762	10913		FIG00469919: hypothetical protein	92.66
							CP014746.1	pCJDM67S		10942	12846		FIG00469919: hypothetical protein	100
							CP000550	pVir__CP000550.1	CJJ81176_pVir0007	4452	6338		VirD4	98.48
							CP014746.1	pCJDM67S		10942	12846		FIG00469919: hypothetical protein	100
							CP001877	pVir__CP001877.1	CJSA_pVir0007	4449	6359	virD4	VirD4	98.8
							CP013734	pOR12vir	ATE51_05008	5090	6976	traG	Conjugal transfer protein TraG	98.21
							AF226280	pVir.__AF226280.2		4452	6338	virD4	VirD4	98.48
							CP014746.1	pCJDM67S		9762	10913		FIG00469919: hypothetical protein	92.66
CP014746.1	pCJDM67S		12843	13250		FIG00469544: hypothetical protein	CP010074	pcj2	PJ19_09680	9594	10001		hypothetical protein	100
							CP014746.1	pCJDM67S		12843	13250		FIG00469544: hypothetical protein	100
							CP014746.1	pCJDM67S		12843	13250		FIG00469544: hypothetical protein	100
							CP001877	pVir__CP001877.1	CJSA_pVir0006	4045	4452		hypothetical protein	99.02
							CP000550	pVir__CP000550.1	CJJ81176_pVir0006	4048	4455		hypothetical protein	100
							CP013734	pOR12vir	ATE51_05007	4686	5093		hypothetical protein	95.59
CP014746.1	pCJDM67S		13260	14210		Type II/IV secretion system ATP hydrolase TadA/VirB11/CpaF, TadA subfamily	CP013734	pOR12vir	ATE51_05006	3693	4676		Type IV secretion system protein VirB11	96.51
							CP000550	pVir__CP000550.1	CJJ81176_pVir0005	3085	4038	trbB	conjugative transfer regulon protein	98.94
							CP014746.1	pCJDM67S		13260	14210		Type II/IV secretion system ATP hydrolase TadA/VirB11/CpaF, TadA subfamily	100
							CP014746.1	pCJDM67S		13260	14210		Type II/IV secretion system ATP hydrolase TadA/VirB11/CpaF, TadA subfamily	100
							CP010074	pcj2	PJ19_09675	8631	9584		conjugal transfer protein	99.05
							AF226280	pVir.__AF226280.2		3085	4038	virB11	VirB11	98.94
							CP001877	pVir__CP001877.1	CJSA_pVir0005	3085	4035	trbB	conjugative transfer regulon protein	99.68
CP014746.1	pCJDM67S		14203	14403		Hypothetical protein pVir0004	CP000550	pVir__CP000550.1	CJJ81176_pVir0004	2892	3092		conserved hypothetical protein	96.52
							CP014746.1	pCJDM67S		14203	14403		Hypothetical protein pVir0004	100
							CP001877	pVir__CP001877.1	CJSA_pVir0004	2892	3092		hypothetical protein	100
							AF226280	pVir.__AF226280.2		2892	3092	Cjp04	unknown	96.52
							CP010074	pcj2	PJ19_09670	8438	8638		hypothetical protein	96.52
							CP014746.1	pCJDM67S		14203	14403		Hypothetical protein pVir0004	100
CP014746.1	pCJDM67S		14414	15550		Type IV secretion/competence protein (VirB10)	CP013734	pOR12vir	ATE51_05003	1745	2866		Type IV secretion system protein virB10	97.33
							AF226280	pVir.__AF226280.2		1745	2881	virB10	VirB10	98.77
							CP014746.1	pCJDM67S		14414	15550		Type IV secretion/competence protein (VirB10)	100
							CP001877	pVir__CP001877.1	CJSA_pVir0003	1745	2881	virB10	VirB10	100
							CP014746.1	pCJDM67S		14414	15550		Type IV secretion/competence protein (VirB10)	100
							CP000550	pVir__CP000550.1	CJJ81176_pVir0003	1745	2881		VirB10	98.77
							CP010074	pcj2	PJ19_09665	7291	8427		hypothetical protein	98.77
CP014746.1	pCJDM67S		15547	16617		Type IV secretion/competence protein (VirB9)	CP014746.1	pCJDM67S		15547	16617		Type IV secretion/competence protein (VirB9)	100
							CP000550	pVir__CP000550.1	CJJ81176_pVir0002	678	1748		VirB9	98.13
							CP001877	pVir__CP001877.1	CJSA_pVir0002	678	1748	virB9	VirB9	100
							AF226280	pVir.__AF226280.2		678	1748	virB9	VirB9	98.13
							CP013734	pOR12vir	ATE51_05002	678	1748		Conjugal transfer protein	97.85
							CP014746.1	pCJDM67S		15547	16617		Type IV secretion/competence protein (VirB9)	100
							CP010074	pcj2	PJ19_09660	6224	7294		Type IV secretion/competence protein (VirB9)	98.13
CP014746.1	pCJDM67S		16617	17294		DNA transformation competancy	CP013734	pOR12vir	ATE51_05001	1	678		VirB8 protein	92.63
							CP000550	pVir__CP000550.1	CJJ81176_pVir0001	1	678		VirB8	99.85
							CP014746.1	pCJDM67S		16617	17294		DNA transformation competancy	100
							CP010074	pcj2	PJ19_09655	5547	6224		virulence protein	99.85
							AF226280	pVir.__AF226280.2		1	678	virB8	VirB8	99.85
							CP001877	pVir__CP001877.1	CJSA_pVir0001	1	678	virB8	VirB8	100
							CP014746.1	pCJDM67S		16617	17294		DNA transformation competancy	100
CP014746.1	pCJDM67S		17310	17438		hypothetical protein	AF226280	pVir.__AF226280.2		37325	37453	Cjp54	VirB7	100
							CP014746.1	pCJDM67S		17310	17438		hypothetical protein	100
							CP001877	pVir__CP001877.1	CJSA_pVir0053	37031	37159		VirB7	100
							CP014746.1	pCJDM67S		17310	17438		hypothetical protein	100
							CP013734	pOR12vir	ATE51_05053	37252	37380		hypothetical protein	98.45
CP014746.1	pCJDM67S		17438	19906		ATPase required for both assembly of type IV secretion complex and secretion of T-DNA complex, VirB4	CP000550	pVir__CP000550.1	CJJ81176_pVir0053	34862	37330		VirB4	99.39
							CP014746.1	pCJDM67S		17438	19906		ATPase required for both assembly of type IV secretion complex and secretion of T-DNA complex, VirB4	100
							AF226280	pVir.__AF226280.2		34857	37325	virB4	VirB4	99.39
							CP010074	pcj2	PJ19_09650	2935	5403		ATPase AAA	99.39
							CP001877	pVir__CP001877.1	CJSA_pVir0052	34563	37031	virB4	VirB4	99.27
							CP014746.1	pCJDM67S		17438	19906		ATPase required for both assembly of type IV secretion complex and secretion of T-DNA complex, VirB4	100
							CP013734	pOR12vir	ATE51_05052	34802	37252	virB4	Type IV secretion system protein virB4	96.64
CP014746.1	pCJDM67S		19916	20158		hypothetical protein	CP010074	pcj2	PJ19_09645	2683	2925		hypothetical protein	100
							CP000550	pVir__CP000550.1	CJJ81176_pVir0052	34610	34852		conserved hypothetical protein	100
							CP014746.1	pCJDM67S		19916	20158		hypothetical protein	100
							CP013734	pOR12vir	ATE51_05051	34550	34792		hypothetical protein	95.45
							CP014746.1	pCJDM67S		19916	20158		hypothetical protein	100
							AF226280	pVir.__AF226280.2		34605	34847	Cjp52	unknown	100
							CP001877	pVir__CP001877.1	CJSA_pVir0051	34311	34553		hypothetical protein	100
CP014746.1	pCJDM67S		20158	20463		hypothetical protein	CP014746.1	pCJDM67S		20158	20463		hypothetical protein	100
							CP014746.1	pCJDM67S		20158	20463		hypothetical protein	100
							CP001877	pVir__CP001877.1	CJSA_pVir0050	34006	34311		hypothetical protein	99.35
							CP000550	pVir__CP000550.1	CJJ81176_pVir0051	34305	34610		conserved hypothetical protein	99.67
							CP013734	pOR12vir	ATE51_05050	34248	34550		hypothetical protein	99.22
							AF226280	pVir.__AF226280.2		34468	34605	Cjp51	unknown	99.28
							CP010074	pcj2	PJ19_09640	2378	2683		hypothetical protein	99.67
CP014746.1	pCJDM67S		21294	22865		FIG00470017: hypothetical protein	CP014746.1	pCJDM67S		21294	22865		FIG00470017: hypothetical protein	100
							CP014746.1	pCJDM67S		21294	22865		FIG00470017: hypothetical protein	100
							CP010074	pcj2	PJ19_09635	21	1592		relaxase	99.62
							CP013734	pOR12vir	ATE51_05049	31855	33426		Relaxase/mobilization nuclease domain protein	99.49
							AF226280	pVir.__AF226280.2		31899	33251	Cjp49	unknown	98.97
							CP000550	pVir__CP000550.1	CJJ81176_pVir0049	31903	33474		conserved hypothetical protein	99.11
							CP001877	pVir__CP001877.1	CJSA_pVir0048	31657	33228		putative relaxase	99.75
CP014746.1	pCJDM67S		23092	23484		FIG00638667: hypothetical protein	CP014746.1	pCJDM67S		23092	23484		FIG00638667: hypothetical protein	100
							CP010074	pcj2	PJ19_09865	36006	36398		hypothetical protein	92.37
							CP013734	pOR12vir	ATE51_05048	31236	31628		hypothetical protein	92.88
							CP001877	pVir__CP001877.1	CJSA_pVir0047	31038	31430		putative lipoprotein	99.49
							CP014746.1	pCJDM67S		23092	23484		FIG00638667: hypothetical protein	100
							CP000550	pVir__CP000550.1	CJJ81176_pVir0048	31284	31676		conserved hypothetical protein	92.11
							AF226280	pVir.__AF226280.2		31280	31672	Cjp48	unknown	92.11
CP014746.1	pCJDM67S		23598	23873		YafQ toxin protein	CP001877	pVir__CP001877.1	CJSA_pVir0046	30649	30924		putative RelE/StbE family addiction module toxin	100
							CP014746.1	pCJDM67S		23598	23873		YafQ toxin protein	100
							CP013734	pOR12vir	ATE51_05047	30842	31111	yafQ	mRNA interferase YafQ	97.62
							CP014746.1	pCJDM67S		23598	23873		YafQ toxin protein	100
CP014746.1	pCJDM67S		23863	24147		hypothetical protein	CP013734	pOR12vir	ATE51_05046	30568	30852		hypothetical protein	96.2
							CP014746.1	pCJDM67S		23863	24147		hypothetical protein	100
							CP001877	pVir__CP001877.1	CJSA_pVir0045	30375	30659		hypothetical protein	100
							CP014746.1	pCJDM67S		23863	24147		hypothetical protein	100
CP014746.1	pCJDM67S		24371	24733		hypothetical protein	CP000550	pVir__CP000550.1	CJJ81176_pVir0046	30039	30401		conserved hypothetical protein	99.72
							CP001877	pVir__CP001877.1	CJSA_pVir0044	29789	30151		hypothetical protein	99.72
							AF226280	pVir.__AF226280.2		30035	30397	Cjp46	unknown	99.72
							CP013734	pOR12vir	ATE51_05045	29973	30344		hypothetical protein	88.44
							CP014746.1	pCJDM67S		24371	24733		hypothetical protein	100
							CP014746.1	pCJDM67S		24371	24733		hypothetical protein	100
							CP010074	pcj2	PJ19_09855	34752	35114		hypothetical protein	100
CP014746.1	pCJDM67S		24944	25246		hypothetical protein	CP010074	pcj2	PJ19_09840	33317	33589		hypothetical protein	100
							CP014746.1	pCJDM67S		24944	25246		hypothetical protein	100
							CP014746.1	pCJDM67S		24944	25246		hypothetical protein	100
CP014746.1	pCJDM67S		25246	25677		hypothetical protein	AF226280	pVir.__AF226280.2		27485	27916	Cjp40	unknown	98.38
							CP000550	pVir__CP000550.1	CJJ81176_pVir0040	27489	27920		conserved hypothetical protein	98.38
							CP001877	pVir__CP001877.1	CJSA_pVir0039	27417	27848		hypothetical protein	98.38
							CP010074	pcj2	PJ19_09835	32856	33287		hypothetical protein	98.38
							CP013734	pOR12vir	ATE51_05043	28977	29408		hypothetical protein	98.61
							CP014746.1	pCJDM67S		25246	25677		hypothetical protein	100
							CP014746.1	pCJDM67S		25246	25677		hypothetical protein	100
CP014746.1	pCJDM67S		25674	26084		hypothetical protein	CP010074	pcj2	PJ19_09830	32449	32859		hypothetical protein	92.42
							CP013734	pOR12vir	ATE51_05042	28556	28990		hypothetical protein	89.5
							AF226280	pVir.__AF226280.2		27078	27488	Cjp39	unknown	92.42
							CP001877	pVir__CP001877.1	CJSA_pVir0038	27010	27420		hypothetical protein	92.42
							CP014746.1	pCJDM67S		25674	26084		hypothetical protein	100
							CP014746.1	pCJDM67S		25674	26084		hypothetical protein	100
							CP000550	pVir__CP000550.1	CJJ81176_pVir0039	27082	27492		conserved hypothetical protein	92.42
CP014746.1	pCJDM67S		26101	26322		hypothetical protein	CP010074	pcj2	PJ19_09820	31747	31968		hypothetical protein	100
							CP014746.1	pCJDM67S		26101	26322		hypothetical protein	100
							CP014746.1	pCJDM67S		26101	26322		hypothetical protein	100
							CP001877	pVir__CP001877.1	CJSA_pVir0036	26308	26529		hypothetical protein	100
							CP000550	pVir__CP000550.1	CJJ81176_pVir0037	26380	26601		hypothetical protein	100
							AF226280	pVir.__AF226280.2		26377	26496	Cjp37	unknown	99.17
CP014746.1	pCJDM67S		26332	26640		hypothetical protein	CP014746.1	pCJDM67S		26332	26640		hypothetical protein	100
							CP014746.1	pCJDM67S		26332	26640		hypothetical protein	100
							CP001877	pVir__CP001877.1	CJSA_pVir0035	25990	26298		hypothetical protein	99.03
							AF226280	pVir.__AF226280.2		26059	26367	Cjp36	unknown	99.03
							CP010074	pcj2	PJ19_09815	31429	31737		hypothetical protein	99.03
							CP013734	pOR12vir	ATE51_05040	27958	28263		hypothetical protein	97.56
							CP000550	pVir__CP000550.1	CJJ81176_pVir0036	26062	26370		conserved hypothetical protein	99.03
CP014746.1	pCJDM67S		26654	26998		hypothetical protein	CP010074	pcj2	PJ19_09810	31071	31415		hypothetical protein	99.71
							CP014746.1	pCJDM67S		26654	26998		hypothetical protein	100
							CP001877	pVir__CP001877.1	CJSA_pVir0034	25632	25976		hypothetical protein	99.71
							AF226280	pVir.__AF226280.2		25701	26045	Cjp35	unknown	99.71
							CP014746.1	pCJDM67S		26654	26998		hypothetical protein	100
							CP000550	pVir__CP000550.1	CJJ81176_pVir0035	25704	26048		conserved hypothetical protein	99.71
							CP013734	pOR12vir	ATE51_05039	27600	27944		hypothetical protein	100
CP014746.1	pCJDM67S		27092	27259		hypothetical protein	CP014746.1	pCJDM67S		27092	27259		hypothetical protein	100
							CP000550	pVir__CP000550.1	CJJ81176_pVir0034	25484	25609		hypothetical protein	98.44
							CP001877	pVir__CP001877.1	CJSA_pVir0033	25412	25537		hypothetical protein	98.44
							CP014746.1	pCJDM67S		27092	27259		hypothetical protein	100
CP014746.1	pCJDM67S		27470	27898		FIG00472444: hypothetical protein	CP010074	pcj2	PJ19_09805	30187	30612		hypothetical protein	93.24
							CP014746.1	pCJDM67S		27470	27898		FIG00472444: hypothetical protein	100
							AF226280	pVir.__AF226280.2		24798	25226	Cjp34	unknown	98.37
							CP001877	pVir__CP001877.1	CJSA_pVir0032	24733	25161		hypothetical protein	98.6
							CP000550	pVir__CP000550.1	CJJ81176_pVir0033	24799	25227		conserved hypothetical protein	98.37
							CP014746.1	pCJDM67S		27470	27898		FIG00472444: hypothetical protein	100
							CP013734	pOR12vir	ATE51_05038	26701	27129		hypothetical protein	96.5
CP014746.1	pCJDM67S		27904	29136		hypothetical protein	AF226280	pVir.__AF226280.2		23561	24814	Cjp33	unknown	99.75
							CP001877	pVir__CP001877.1	CJSA_pVir0031	23496	24749		hypothetical protein	99.75
							CP014746.1	pCJDM67S		27904	29136		hypothetical protein	100
							CP013734	pOR12vir	ATE51_05037	25463	26695		hypothetical protein	98.95
							CP014746.1	pCJDM67S		27904	29136		hypothetical protein	100
							CP000550	pVir__CP000550.1	CJJ81176_pVir0032	23562	24815		conserved hypothetical protein	99.75
CP014746.1	pCJDM67S		29136	29855		FIG00472140: hypothetical protein	CP001877	pVir__CP001877.1	CJSA_pVir0030	22777	23496		hypothetical protein	99.58
							CP014746.1	pCJDM67S		29136	29855		FIG00472140: hypothetical protein	100
							CP013734	pOR12vir	ATE51_05036	24660	25463		hypothetical protein	97.2
							CP000550	pVir__CP000550.1	CJJ81176_pVir0031	22843	23562		conserved hypothetical protein	99.17
							AF226280	pVir.__AF226280.2		22842	23561	Cjp32	unknown	99.17
							CP014746.1	pCJDM67S		29136	29855		FIG00472140: hypothetical protein	100
							CP010074	pcj2	PJ19_09795	28209	28949		hypothetical protein	96.9
CP014746.1	pCJDM67S		29886	30668		IncQ plasmid conjugative transfer protein TraQ (RP4 TrbM homolog)	CP013734	pOR12vir	ATE51_05035	23845	24627		TrbM	98.98
							CP014746.1	pCJDM67S		29886	30668		IncQ plasmid conjugative transfer protein TraQ (RP4 TrbM homolog)	100
							AF226280	pVir.__AF226280.2		22029	22811	Cjp31		99.87
							CP010074	pcj2	PJ19_09790	27396	28178		hypothetical protein	100
							CP001877	pVir__CP001877.1	CJSA_pVir0029	21964	22746		TrbM-like protein	99.87
							CP000550	pVir__CP000550.1	CJJ81176_pVir0030	22030	22812		cpp45	99.87
							CP014746.1	pCJDM67S		29886	30668		IncQ plasmid conjugative transfer protein TraQ (RP4 TrbM homolog)	100
CP014746.1	pCJDM67S		30772	31728		FIG00470162: hypothetical protein	CP013734	pOR12vir	ATE51_05034	22774	23730		hypothetical protein	99.79
							CP000550	pVir__CP000550.1	CJJ81176_pVir0029	21048	21926		conserved hypothetical protein	98.6
							CP010074	pcj2	PJ19_09785	26336	27292		hypothetical protein	99.69
							CP014746.1	pCJDM67S		30772	31728		FIG00470162: hypothetical protein	100
							CP001877	pVir__CP001877.1	CJSA_pVir0028	20904	21860		hypothetical protein	98.96
							CP014746.1	pCJDM67S		30772	31728		FIG00470162: hypothetical protein	100
							AF226280	pVir.__AF226280.2		21047	21925	Cjp30	unknown	98.6
CP014746.1	pCJDM67S		31725	32834		Hypothetical protein pVir0029, glutamine-rich	CP000550	pVir__CP000550.1	CJJ81176_pVir0028	19930	21051		conserved hypothetical protein	96.92
							CP014746.1	pCJDM67S		31725	32834		Hypothetical protein pVir0029, glutamine-rich	100
							CP014746.1	pCJDM67S		31725	32834		Hypothetical protein pVir0029, glutamine-rich	100
							AF226280	pVir.__AF226280.2		19929	21050	Cjp29	unknown	96.92
							CP013734	pOR12vir	ATE51_05033	21656	22777		hypothetical protein	98.91
							CP001877	pVir__CP001877.1	CJSA_pVir0027	19792	20907		hypothetical protein	99.82
							CP010074	pcj2	PJ19_09780	25230	26339		hypothetical protein	100
CP014746.1	pCJDM67S		33901	34038		hypothetical protein	CP014746.1	pCJDM67S		33901	34038		hypothetical protein	100
							CP014746.1	pCJDM67S		33901	34038		hypothetical protein	100
CP014746.1	pCJDM67S		34035	34874		RepE replication protein, putative	CP014746.1	pCJDM67S		34035	34874		RepE replication protein, putative	100
							AF226280	pVir.__AF226280.2		17987	18781	repA		94.69
							CP013734	pOR12vir	ATE51_05032	19606	20445		Initiator Replication protein	97.86
							CP000550	pVir__CP000550.1	CJJ81176_pVir0027	17973	18809		RepE replication protein, putative	95.15
							CP001877	pVir__CP001877.1	CJSA_pVir0026	17850	18671	repE	putative replication protein RepE	94.94
							CP010074	pcj2	PJ19_09775	23367	24203		RepE replication protein	95.15
							CP014746.1	pCJDM67S		34035	34874		RepE replication protein, putative	100
CP014746.1	pCJDM67S		34891	35520		FIG00470017: hypothetical protein	CP001877	pVir__CP001877.1	CJSA_pVir0025	17183	17812		hypothetical protein	98.1
							CP010074	pcj2	PJ19_09770	22714	23343		hypothetical protein	98.1
							AF226280	pVir.__AF226280.2		17320	17949	Cjp27	unknown	98.1
							CP014746.1	pCJDM67S		34891	35520		FIG00470017: hypothetical protein	100
							CP014746.1	pCJDM67S		34891	35520		FIG00470017: hypothetical protein	100
							CP013734	pOR12vir	ATE51_05031	18960	19589		hypothetical protein	99.84
							CP000550	pVir__CP000550.1	CJJ81176_pVir0026	17320	17949		conserved hypothetical protein	98.1
CP014746.1	pCJDM67S		35530	36207		Plasmid partitioning protein ParA	CP010074	pcj2	PJ19_09765	22036	22704		chromosome partitioning protein ParA	98.8
							CP013734	pOR12vir	ATE51_05030	18282	18950	parA	Chromosome partitioning protein ParA	100
							CP001877	pVir__CP001877.1	CJSA_pVir0024	16505	17173		putative plasmid partioning ParA protein	98.65
							CP014746.1	pCJDM67S		35530	36207		Plasmid partitioning protein ParA	100
							AF226280	pVir.__AF226280.2		16642	17310	Cjp26	unknown	98.8
							CP000550	pVir__CP000550.1	CJJ81176_pVir0025	16642	17310		para protein	98.8
							CP014746.1	pCJDM67S		35530	36207		Plasmid partitioning protein ParA	100
AF226280	pVir.__AF226280.2		12327	12500	Cjp14	unknown	AF226280	pVir.__AF226280.2		12327	12500	Cjp14	unknown	100
							CP001877	pVir__CP001877.1	CJSA_pVir0015	12356	12529		hypothetical protein	100
							CP000550	pVir__CP000550.1	CJJ81176_pVir0015	12326	12499		conserved hypothetical protein	100
AF226280	pVir.__AF226280.2		13071	13565	Cjp16	unknown	CP000550	pVir__CP000550.1	CJJ81176_pVir0017	13085	13564		conserved hypothetical protein	100
							CP013734	pOR12vir	ATE51_05020	14331	14855		hypothetical protein	81.2
							AF226280	pVir.__AF226280.2		13071	13565	Cjp16	unknown	100
AF226280	pVir.__AF226280.2		13590	13943	Cjp17	unknown	CP000550	pVir__CP000550.1	CJJ81176_pVir0018	13589	13942		conserved hypothetical protein	100
							AF226280	pVir.__AF226280.2		13590	13943	Cjp17	unknown	100
AF226280	pVir.__AF226280.2		13933	14058	Cjp18	unknown	AF226280	pVir.__AF226280.2		13933	14058	Cjp18	unknown	100
							CP000550	pVir__CP000550.1	CJJ81176_pVir0019	13932	14057		conserved hypothetical protein	100
AF226280	pVir.__AF226280.2		16294	16398	Cjp25	unknown	AF226280	pVir.__AF226280.2		16294	16398	Cjp25	unknown	100
							CP013734	pOR12vir	ATE51_05029	17933	18037		hypothetical protein	99.05
AF226280	pVir.__AF226280.2		26610	27005	Cjp38	unknown	AF226280	pVir.__AF226280.2		26610	27005	Cjp38	unknown	100
							CP000550	pVir__CP000550.1	CJJ81176_pVir0038	26614	27009		pTet39	100
							CP001877	pVir__CP001877.1	CJSA_pVir0037	26542	26937		hypothetical protein	100
							CP010074	pcj2	PJ19_09825	31981	32376		PTS mannitol transporter subunit IIABC	100
AF226280	pVir.__AF226280.2		28124	28309	Cjp41	unknown	AF226280	pVir.__AF226280.2		28124	28309	Cjp41	unknown	100
							CP001877	pVir__CP001877.1	CJSA_pVir0040	28056	28241		hypothetical protein	100
							CP000550	pVir__CP000550.1	CJJ81176_pVir0041	28128	28313		conserved hypothetical protein	100
							CP013734	pOR12vir	ATE51_05044	29616	29801		hypothetical protein	99.45
AF226280	pVir.__AF226280.2		28321	28491	Cjp42	unknown	AF226280	pVir.__AF226280.2		28321	28491	Cjp42	unknown	100
							CP001877	pVir__CP001877.1	CJSA_pVir0041	28253	28423		hypothetical protein	100
							CP000550	pVir__CP000550.1	CJJ81176_pVir0042	28325	28495		conserved hypothetical protein	100
AF226280	pVir.__AF226280.2		28571	28699	Cjp43	unknown	AF226280	pVir.__AF226280.2		28571	28699	Cjp43	unknown	100
							CP000550	pVir__CP000550.1	CJJ81176_pVir0043	28575	28703		conserved hypothetical protein	100
AF226280	pVir.__AF226280.2		29101	29466	Cjp44	unknown	AF226280	pVir.__AF226280.2		29101	29466	Cjp44	unknown	100
							CP000550	pVir__CP000550.1	CJJ81176_pVir0044	29105	29470		conserved hypothetical protein	100
							CP010074	pcj2	PJ19_09845	33801	34166		hypothetical protein	100
							CP001877	pVir__CP001877.1	CJSA_pVir0042	28855	29220		hypothetical protein	100
AF226280	pVir.__AF226280.2		29503	29838	Cjp45	unknown	CP010074	pcj2	PJ19_09850	34230	34565		hypothetical protein	100
							CP001877	pVir__CP001877.1	CJSA_pVir0043	29257	29592		hypothetical protein	100
							AF226280	pVir.__AF226280.2		29503	29838	Cjp45	unknown	100
							CP000550	pVir__CP000550.1	CJJ81176_pVir0045	29507	29842		conserved hypothetical protein	100
AF226280	pVir.__AF226280.2		30630	31034	Cjp47	unknown	CP000550	pVir__CP000550.1	CJJ81176_pVir0047	30634	31038		conserved hypothetical protein	100
							AF226280	pVir.__AF226280.2		30630	31034	Cjp47	unknown	100
							CP010074	pcj2	PJ19_09860	35356	35760		toxin-antitoxin system protein	100
CP000550	pVir__CP000550.1	CJJ81176_pVir0050	33855	34103		hypothetical protein	CP000550	pVir__CP000550.1	CJJ81176_pVir0050	33855	34103		hypothetical protein	100
							CP001877	pVir__CP001877.1	CJSA_pVir0049	33565	33804		hypothetical protein	89.45
CP013734	pOR12vir	ATE51_05004	2883	3509		hypothetical protein	CP013734	pOR12vir	ATE51_05004	2883	3509		hypothetical protein	100
CP013734	pOR12vir	ATE51_05019	14209	14316		hypothetical protein	CP013734	pOR12vir	ATE51_05019	14209	14316		hypothetical protein	100
CP013734	pOR12vir	ATE51_05021	14849	15361		hypothetical protein	CP013734	pOR12vir	ATE51_05021	14849	15361		hypothetical protein	100
CP013734	pOR12vir	ATE51_05023	15842	16330		hypothetical protein	CP013734	pOR12vir	ATE51_05023	15842	16330		hypothetical protein	100
CP013734	pOR12vir	ATE51_05024	16330	16464		hypothetical protein	CP013734	pOR12vir	ATE51_05024	16330	16464		hypothetical protein	100
CP013734	pOR12vir	ATE51_05025	16461	16976		hypothetical protein	CP013734	pOR12vir	ATE51_05025	16461	16976		hypothetical protein	100
CP013734	pOR12vir	ATE51_05026	17143	17460		hypothetical protein	CP013734	pOR12vir	ATE51_05026	17143	17460		hypothetical protein	100
CP013734	pOR12vir	ATE51_05041	28275	28493		hypothetical protein	CP013734	pOR12vir	ATE51_05041	28275	28493		hypothetical protein	100
