# Supplementary material for: Phylogenetic Relatedness Among Plasmids Harbored by Campylobacter jejuni and Campylobacter coli Isolated From Retail Meats
Source: Front Microbiol. 2018 Sep 12;9:2167. doi: 10.3389/fmicb.2018.02167 (PMC6145009; doi:10.3389/fmicb.2018.02167)
Supplement: Supplementary file 8 [file Table_8.XLSX]

## Sheet: Core genome - cryptic plasmids
Supplementary Table 8: Core genome for smaller plasmids of Campylobacter jejuni and Campylobacter coli from Genbank used in our study . Analysis was done in Gview server (https://server.gview.ca) using CDS feature of Genbank files of plasmids.
Only Cryptic plasmids deposited in Genbank are used in this analysis.
Sequence ID	File	Start	End	Product	Hit Sequence ID	Hit File	Hit Locus	Hit Start	Hit End	Hit Gene	Hit Product	Percent Identity
CP017855.1	pCJDM204S.gbk	4417	5256	Plasmid replication initiation protein	DQ518171	cryptic_plasmids_total_from_genbank.gb		578	1615	repB	replication initiation protein	86.85
					AF301164	cryptic plasmids total from genbank		707	1744	repB	replication protein B	89.17
					CP007186	cryptic_plasmids_total_from_genbank.gb	YSQ_09895	1	1029		replication initiation protein	89.09
					CP017028	cryptic_plasmids_total_from_genbank.gb	CC14983A_c0001	354	1382	rep	plasmid replication protein	87.43
					CP017864	cryptic_plasmids_total_from_genbank.gb	BLD34_09385	3753	4784		replication initiation protein	85.8
					X82079	cryptic_plasmids_total_from_genbank.gb		1711	2472	RepB		88.56
					KF192842	cryptic_plasmids_total_from_genbank.gb		580	1620	repB	replication initiation protein	90.44
					CP007187	cryptic_plasmids_total_from_genbank.gb	YSQ_09910	1	1038		replication initiation protein	88.93
					AY948116	cryptic_plasmids_total_from_genbank.gb		2148	3176	repB	RepB	89.09
					X82080	cryptic_plasmids_total_from_genbank.gb		1726	2496	RepB		86.43
					AY256846	cryptic_plasmids_total_from_genbank.gb		1612	2670	RepB	putative replication protein B	87.44
					CP017855	cryptic_plasmids_total_from_genbank.gb	BLD40_00230	4417	5257		replication initiation protein	100
					CP017858	cryptic_plasmids_total_from_genbank.gb	BLD41_00255	3899	4927		replication initiation protein	90.42
