# Supplementary material for: Phylogenetic Relatedness Among Plasmids Harbored by Campylobacter jejuni and Campylobacter coli Isolated From Retail Meats
Source: Front Microbiol. 2018 Sep 12;9:2167. doi: 10.3389/fmicb.2018.02167 (PMC6145009; doi:10.3389/fmicb.2018.02167)
Supplement: Supplementary file 9 [file Table_9.XLSX]

## Sheet: Pangenome for Cryptic plasmids
Supplementary Table 9: Pangenome analysis for all smaller plasmids (including plasmids not deposited in Genbank) used in our study. Analysis were done with Gview server (https://server.gview.ca) using CDS feature of Genbank files of all plasmids.
Reference Sequence ID	File	Locus Tag	Start	End	Gene	Product	Hit Sequence ID	Hit File	Hit Locus	Hit Start	Hit End	Hit Gene	Hit Product	Percent Identity
CP017855	pCJDM204S		946	1479		hypothetical protein	AF301164	pCJ01		2617	3153		unknown	94.04
							CP017858	pCJDM210S	BLD41_00230	427	960		hypothetical protein	100
							CP017855	pCJDM204S		946	1479		hypothetical protein	100
			1476	2147		hypothetical protein	CP017855	pCJDM204S		1476	2147		hypothetical protein	100
							CP017858	pCJDM210S	BLD41_00235	957	1628		hypothetical protein	100
							AF301164	pCJ01		2257	2634		unknown	100
			2144	2833		hypothetical protein	CP017858	pCJDM210S	BLD41_00240	1625	2314		hypothetical protein	100
							CP017855	pCJDM204S		2144	2833		hypothetical protein	100
			2856	3488		Mobile element protein	CP017855	pCJDM204S		2856	3488		Mobile element protein	100
							CP017858	pCJDM210S	BLD41_00245	2338	2970		hypothetical protein	98.58
			3531	3653		hypothetical protein	CP017855	pCJDM204S		3531	3653		hypothetical protein	100
			3801	4091		hypothetical protein	CP017858	pCJDM210S	BLD41_00250	3283	3573		hypothetical protein	100
							CP017855	pCJDM204S		3801	4091		hypothetical protein	100
			4086	4259		hypothetical protein	CP017855	pCJDM204S		4086	4259		hypothetical protein	100
			4244	4357		hypothetical protein	CP017855	pCJDM204S		4244	4357		hypothetical protein	100
			4417	5256		Plasmid replication initiation protein	AY948116	p3384		2148	3176	repB	RepB	89.09
							CP017028	pCC14983A-3	CC14983A_c0001	354	1382	rep	plasmid replication protein	87.43
							CP017858	pCJDM210S	BLD41_00255	3899	4927		replication initiation protein	90.42
							CP007186	pRM1875_3.3kb	YSQ_09895	1	1029		replication initiation protein	89.09
							DQ518171	pCC2228-2		578	1615	repB	replication initiation protein	86.85
							pCCDM18S	pCCDM18S		2212	3240		probable replication protein Rep	89.09
							X82079	pCCT1		1711	2472	RepB		88.56
							pCCDM219S	pCCDM219S		1936	2970		Plasmid replication initiation protein	88.2
							CP017864	pCJDM100	BLD34_09385	3753	4784		replication initiation protein	85.8
							AF301164	pCJ01		707	1744	repB	replication protein B	89.17
							X82080	pCCT2		1726	2496	RepB		86.43
							KF192842	pTIW94		580	1620	repB	replication initiation protein	90.44
							CP017855	pCJDM204S		4417	5256		Plasmid replication initiation protein	100
							AY256846	pCJ419		1612	2670	RepB	putative replication protein B	87.44
							CP007187	pRM1875_3.4kbp	YSQ_09910	1	1038		replication initiation protein	88.93
AY948116	p3384		278	1546	mob	Mob	pCCDM18S	pCCDM18S		357	1631		hypothetical protein	98.51
							X82079	pCCT1		141	1106	Mob	mobilization protein	98.34
							DQ518171	pCC2228-2		2029	3303	mob	mobilization protein	99.14
							CP007186	pRM1875_3.3kb	YSQ_09905	1444	2718		mobilization protein	98.5
							pCCDM219S	pCCDM219S		523	1797		hypothetical protein	98.9
							KF192842	pTIW94		2040	3314	mob	mobilization protein	96.54
							CP007187	pRM1875_3.4kbp	YSQ_09920	1453	2727		mobilization protein	98.5
							X82080	pCCT2		141	1106	Mob		98.34
							AY948116	p3384		278	1546	mob	Mob	100
							CP017028	pCC14983A-3	CC14983A_c0002	1620	2894		putative mobilization protein	98.43
pCCDM18S	pCCDM18S		10	141		hypothetical protein	pCCDM18S	pCCDM18S		10	141		hypothetical protein	100
			113	349		conserved hypothetical protein	pCCDM18S	pCCDM18S		113	349		conserved hypothetical protein	100
							KF192842	pTIW94		1796	2032		hypothetical protein	84.39
			33	938		Replication initiator protein	pccDM18S1	pCCDM18S1		33	938		Replication initiator protein	100
			935	1156		FIG00470447: hypothetical protein	pccDM18S1	pCCDM18S1		935	1156		FIG00470447: hypothetical protein	100
			1153	1374		hypothetical protein	pccDM18S1	pCCDM18S1		1153	1374		hypothetical protein	100
			1572	1712		hypothetical protein	pccDM18S1	pCCDM18S1		1572	1712		hypothetical protein	100
			2223	2423		hypothetical protein	pccDM18S1	pCCDM18S1		2223	2423		hypothetical protein	100
			2477	3928		MobA	pccDM18S1	pCCDM18S1		2477	3928		MobA	100
pCCDM223S	pCCDM223S		3	161		hypothetical protein	pCCDM223S	pCCDM223S		3	161		hypothetical protein	100
			822	1595		hypothetical protein	pCCDM223S	pCCDM223S		822	1595		hypothetical protein	100
			2121	2444		hypothetical protein	pCCDM223S	pCCDM223S		2121	2444		hypothetical protein	100
AY256846	pCJ419		37	1032	mob	mobilization protein	CP017864	pCJDM100	BLD34_09370	637	1893		mobilization protein	86.96
						mobilization protein	AY256846	pCJ419		37	1032	mob	mobilization protein	100
			2667	3095		unknown protein	CP017864	pCJDM100	BLD34_09390	4781	5167		hypothetical protein	99.03
							AY256846	pCJ419		2667	3095		unknown protein	100
CP017864	pCJDM100	BLD34_09365	276	590		hypothetical protein	CP017864	pCJDM100	BLD34_09365	276	590		hypothetical protein	100
			2025	2243		hypothetical protein	CP017864	pCJDM100	BLD34_09375	2025	2243		hypothetical protein	100
			2867	3490		hypothetical protein	CP017864	pCJDM100	BLD34_09380	2867	3490		hypothetical protein	100
CP007187	pRM1875_3.4kbp	YSQ_09925	2870	3052		hypothetical protein	CP007187	pRM1875_3.4kbp	YSQ_09925	2870	3052		hypothetical protein	100
KF192842	pTIW94		3640	3855		hypothetical protein	KF192842	pTIW94		3640	3855		hypothetical protein	100
